# Supplementary material for: Impact of Urate Level on Cardiovascular Risk in Allopurinol Treated Patients. A Nested Case-Control Study
Source: PLoS One. 2016 Jan 11;11(1):e0146172. doi: 10.1371/journal.pone.0146172 (PMC4709004; doi:10.1371/journal.pone.0146172)
Supplement: S1 Datafile — (XLS) [file pone.0146172.s001.xls]

## Sheet: Sheet1
prnum	indexdate	cumulDDD	allo_avr	allo_contuse	urate_baseline	urate_weightedaverage	case	riskset	age	malesex	T2T	t2t_2	t2t_3	t2t_36	t2t_42	t2t_48	percent_change	dx_IHD	dx_stroke	dx_HF	dx_afli	dx_COPD	dx_DM	dx_hypertension	charlson	rx_A10	rx_C01A	rx_C09	rx_C07	rx_C03DA	rx_C01DA	rx_B01AA	rx_C10AA	rx_C03C	rx_C03A	rx_C08	rx_M01A	rx_H02AB	rx_dipy	rx_ASA	rx_ADP	rx_COPD	eGFR_imput	CKD	bl_hga1chigh	bl_cholhigh	bl_uprot	bl_eGFR	diabetes
85105	2009-12-22	1250	131.027	3.90976	0.47	0.361913	0	64	83	1	0	0	0	0	1	1	22.9972	1	0	0	0	0	0	0	1	0	0	0	0	0	0	0	1	1	0	0	0	0	0	1	0	0	0	3	0	0	0	56	0
127	1998-03-26	525	111.821	1.38813	0.53	0.470203	1	127	63	1	0	0	0	0	0	1	11.2825	1	0	0	0	0	1	0	3	1	0	0	0	0	0	0	0	0	0	0	1	0	0	0	0	0	0	2	1	1	0	69	1
35225	1998-03-26	750	226.757	3.62228	0.71	0.469251	0	127	63	1	0	0	0	0	0	1	33.9083	1	0	0	1	0	0	0	2	0	0	1	0	0	0	0	1	1	0	0	0	0	0	1	0	0	0	2	0	0	0	61	0
165872	2009-03-05	1275	88.4342	2.36283	0.65	0.452967	0	801	71	0	0	0	0	0	0	1	30.3128	0	1	0	0	0	0	0	1	0	0	0	0	1	0	0	0	1	0	0	1	0	0	1	0	0	0	3	0	1	0	34	0
79646	2009-03-05	225	86.2069	2.85839	0.39	0.32	0	801	71	0	1	0	0	1	1	1	17.9487	0	0	0	0	0	0	1	1	0	0	1	1	0	0	0	0	0	1	0	1	1	0	0	0	0	0	2	0	0	0	63	0
1843	2001-02-08	600	191.388	3.43336	0.53	0.39	1	1843	92	0	0	0	0	0	1	1	26.4151	1	0	1	0	0	0	0	2	0	0	0	1	0	1	0	0	1	0	0	0	0	0	0	0	0	0	4	0	0	0	29	0
1858	2007-07-25	437.5	313.059	1.5305	0.46	0.14	1	1858	93	0	1	1	1	1	1	1	69.5652	0	1	0	0	0	0	0	2	0	0	0	0	0	0	0	0	0	0	0	0	0	1	1	0	0	0	3	0	0	0	49	0
1869	2010-11-29	452.5	106.659	4.64626	0.41	0.294537	1	1869	93	0	1	0	1	1	1	1	28.1618	1	1	1	1	0	0	0	3	0	0	0	0	1	0	0	0	1	0	1	0	0	0	1	0	0	0	3	0	1	0	31	0
127015	2010-11-29	416.5	94.5516	4.82422	0.81	0.556476	0	1869	93	0	0	0	0	0	0	0	31.2993	1	1	1	0	0	0	1	3	0	0	0	0	0	0	0	0	1	0	0	0	0	1	0	0	0	0	3	0	0	0	39	0
63395	2010-11-29	1720	226.093	2.44497	0.38	0.288936	0	1869	93	0	1	0	1	1	1	1	23.9641	1	1	0	1	1	0	1	3	0	0	0	0	1	0	0	1	1	0	0	0	0	1	1	0	1	0	3	0	0	0	43	0
1941	2009-05-18	200	109.89	1.99321	0.74	0.59	1	1941	79	1	0	0	0	0	0	0	20.2703	1	0	1	1	1	0	1	3	0	0	1	1	0	0	0	0	1	0	0	0	0	0	1	0	0	0	3	0	0	0	35	0
152529	2009-05-18	176	28.5367	1.41277	0.78	0.521584	0	1941	79	1	0	0	0	0	0	0	33.1303	1	1	0	1	0	0	0	3	0	0	1	1	0	1	1	1	1	0	1	0	0	0	0	0	0	0	2	0	0	0	60	0
86774	2009-05-18	657	313.604	2.29438	0.73	0.335338	0	1941	79	1	1	0	0	1	1	1	54.0633	0	1	0	0	0	0	0	1	0	0	0	0	0	0	0	0	1	0	0	0	0	1	1	0	0	0	2	0	1	0	66	0
17913	2003-07-15	557	63.4035	1.33337	0.45	0.411995	0	3053	91	1	0	0	0	0	1	1	8.44546	0	1	0	1	0	0	0	1	0	1	0	0	0	0	0	0	1	0	0	0	0	0	1	0	0	0	3	0	0	0	36	0
3123	2007-08-09	2287.5	275.023	1.59621	0.62	0.304988	1	3123	81	0	1	0	0	1	1	1	50.8084	0	1	0	1	0	1	0	3	0	1	1	1	1	0	1	1	1	0	0	0	0	1	1	0	1	0	4	1	0	0	19	1
64579	2005-02-01	1525	192.794	2.78173	0.66	0.421679	0	3769	73	1	0	0	0	0	0	1	36.1093	1	0	1	1	0	0	0	3	0	0	1	1	1	0	0	1	1	0	0	0	0	0	1	0	0	0	3	0	0	0	37	0
48881	2005-02-01	675	104.854	7.05016	0.58	0.49	0	3769	73	1	0	0	0	0	0	0	15.5172	1	1	0	1	0	0	1	1	0	1	1	0	1	0	0	0	1	0	1	0	0	0	1	0	0	0	2	0	0	0	66	0
67339	2008-01-22	600	190.325	1.84262	0.73	0.334368	0	4502	65	1	1	0	0	1	1	1	54.1962	1	1	1	1	0	1	0	3	1	0	1	1	1	1	0	1	0	0	1	0	0	0	1	0	0	0	3	1	0	0	46	1
91132	2010-04-07	200	121.581	1.80156	0.52	0.471731	0	7006	75	1	0	0	0	0	0	1	9.28254	1	1	0	0	0	0	0	3	0	0	1	1	0	0	0	1	1	1	1	1	0	0	1	1	1	0	3	0	0	1	43	0
7420	2001-12-09	225	156.25	1.57705	0.53	0.47	1	7420	87	0	0	0	0	0	0	1	11.3208	1	1	1	1	0	0	0	3	0	1	0	0	1	1	0	0	1	0	1	1	0	0	0	0	0	1	3	0	0	0	50	0
7518	2009-01-20	475	289.193	1.79882	0.63	0.364698	1	7518	79	1	0	0	0	0	1	1	42.1114	0	1	0	0	0	0	0	2	0	0	0	0	0	0	0	0	0	0	0	0	1	1	1	0	0	0	3	0	1	0	43	0
105354	2009-01-20	1475	229.215	2.60377	0.56	0.401351	0	7518	79	1	0	0	0	0	1	1	28.3301	1	0	1	0	0	1	0	3	1	0	1	1	1	0	1	1	1	0	0	1	0	0	0	0	0	0	3	1	0	0	36	1
36900	2009-01-20	2437.5	199.959	3.04731	0.49	0.179026	0	7518	79	1	1	1	1	1	1	1	63.4642	1	1	1	1	0	0	0	2	0	1	1	1	0	0	1	0	1	0	0	0	0	0	1	0	0	0	3	0	0	0	58	0
7577	2003-02-24	137.5	108.481	1.38813	0.84	0.653047	1	7577	67	1	0	0	0	0	0	0	22.2563	1	0	1	0	0	0	0	3	0	0	0	0	1	1	0	0	1	1	0	1	0	0	1	0	0	0	2	0	0	0	67	0
153095	2003-02-24	800	97.6801	8.96944	0.47	0.333144	0	7577	67	1	1	0	0	1	1	1	29.1183	1	0	0	0	0	0	0	1	0	0	0	0	0	1	0	0	0	0	1	1	0	0	1	0	0	0	2	0	1	0	79	0
92808	2003-02-24	900	172.911	3.00898	0.49	0.499563	0	7577	67	1	0	0	0	0	0	0	-1.9516	1	0	0	0	0	0	1	1	0	0	1	1	0	0	0	1	0	0	0	0	0	0	0	0	0	0	3	0	0	0	55	0
108716	2001-03-29	450	98.4683	5.00493	0.47	0.421267	0	7604	62	1	0	0	0	0	0	1	10.3687	1	0	0	0	0	0	0	2	0	0	1	0	0	0	0	0	0	0	0	0	0	0	0	0	0	0	2	0	1	0	70	0
41622	2003-04-25	350	368.421	1.04041	0.73	0.61	0	8046	86	0	0	0	0	0	0	0	16.4384	1	1	1	0	0	0	1	3	0	1	1	0	0	1	0	0	0	0	0	1	0	1	1	0	0	0	3	1	0	0	33	0
8160	2005-02-15	675	309.989	2.38473	0.5	0.351579	1	8160	71	1	1	0	0	1	1	1	29.6842	1	0	1	0	0	1	1	3	1	0	1	1	0	0	0	1	1	0	0	0	0	0	0	0	0	0	3	1	0	1	44	1
21744	2005-02-15	425	100.95	4.61067	0.46	0.473651	0	8160	71	1	0	0	0	0	0	1	-2.96757	1	0	1	0	0	0	1	2	0	0	1	0	0	1	0	1	0	1	1	0	0	0	0	0	0	0	3	0	0	0	55	0
8646	2007-11-18	500	120.846	1.85631	0.61	0.447045	1	8646	88	1	0	0	0	0	0	1	26.714	1	0	0	0	0	0	0	2	0	0	1	0	0	0	0	0	0	0	1	0	0	0	0	0	0	0	3	0	0	0	44	0
55326	2007-11-18	175	122.592	1.56336	0.57	0.388235	0	8646	88	1	0	0	0	0	1	1	31.8885	1	0	1	0	0	0	0	2	0	0	0	0	0	0	0	0	1	0	0	0	0	0	1	0	0	0	3	0	0	0	36	0
9321	2007-02-08	129.25	60.967	1.01851	0.54	0.38	1	9321	80	1	0	0	0	0	1	1	29.6296	1	0	1	0	1	0	0	3	0	0	0	0	0	1	0	1	0	0	0	0	0	0	0	0	0	0	3	0	0	0	44	0
9328	2005-03-07	677.25	287.58	2.57913	0.62	0.328294	1	9328	77	1	1	0	0	1	1	1	47.0493	1	0	1	0	0	0	1	2	0	0	0	0	0	0	0	0	0	1	0	0	0	0	1	0	0	0	3	0	0	0	57	1
134697	2005-03-07	225	98.4683	2.50246	0.41	0.455407	0	9328	77	1	0	0	0	0	0	1	-11.0748	0	1	0	1	0	1	0	3	0	0	0	0	0	0	1	0	0	0	0	0	0	0	0	0	0	0	2	0	1	0	81	1
9878	2002-02-18	762.5	102.315	8.16176	0.68	0.406064	1	9878	80	1	0	0	0	0	1	1	40.2847	1	1	1	0	0	0	0	3	0	0	1	0	0	0	1	0	1	1	0	0	0	0	0	0	0	0	4	0	0	0	15	0
165225	2002-02-18	500	194.363	2.81733	0.57	0.365179	0	9878	80	1	0	0	0	0	1	1	35.9335	1	1	1	0	1	0	0	3	0	1	0	0	0	0	0	0	1	0	0	0	1	0	0	0	1	0	2	0	0	0	61	0
74805	2002-02-18	275	89.2857	3.37312	0.55	0.438149	0	9878	80	1	0	0	0	0	0	1	20.3365	1	0	0	0	0	0	0	1	0	0	0	1	0	0	0	1	0	0	0	0	0	0	1	0	0	0	3	0	1	0	53	0
153544	1997-01-12	250	169.205	1.61811	0.57	0.381243	0	9904	70	1	0	0	0	0	1	1	33.1152	1	0	1	1	0	0	0	3	0	1	1	0	0	0	0	0	1	0	0	0	0	0	0	0	0	0	3	0	0	0	47	0
12962	2001-02-02	175	102.79	1.86453	0.5	0.337009	1	12962	94	1	1	0	0	1	1	1	32.5981	1	0	0	1	0	0	0	1	0	1	0	0	0	0	0	0	0	0	0	0	0	0	0	0	0	0	3	0	0	0	45	0
13525	1998-08-17	225	106.888	2.30533	0.51	0.46963	1	13525	81	0	0	0	0	0	0	1	7.91576	1	1	1	1	0	1	0	3	1	1	0	0	1	0	0	0	0	0	1	0	0	0	0	0	0	0	3	0	1	0	50	1
157101	1998-08-17	350	225.443	1.70025	0.45	0.337476	0	13525	81	0	1	0	0	1	1	1	25.0054	1	0	0	0	1	0	0	2	0	0	1	0	0	1	0	0	1	0	0	0	0	0	1	0	1	0	3	0	1	0	40	0
190280	1998-08-17	750	317.46	2.58734	0.76	0.29	0	13525	81	0	1	0	1	1	1	1	61.8421	1	0	1	0	1	0	0	3	0	1	1	0	0	1	0	0	1	0	0	0	1	0	1	0	1	0	3	0	0	0	44	0
14056	1997-10-20	650	198.02	3.5949	0.45	0.24	1	14056	75	0	1	0	1	1	1	1	46.6667	0	1	1	0	0	1	0	3	1	1	1	0	0	1	1	0	1	1	0	0	0	0	0	0	0	0	3	0	0	0	47	1
92123	1997-10-20	350	222.93	1.71942	0.55	0.469722	0	14056	75	0	0	0	0	0	0	1	14.596	1	1	1	0	0	0	1	3	0	0	0	0	0	0	0	0	1	0	0	0	0	0	0	0	0	1	3	0	0	0	50	0
14185	2007-10-01	1275	265.073	1.70025	0.53	0.424636	1	14185	66	1	0	0	0	0	0	1	19.88	1	1	1	0	0	1	1	3	1	0	1	0	0	0	0	1	1	0	0	0	0	0	1	0	1	0	3	1	0	0	31	1
136398	2007-10-01	900	193.444	1.61811	0.46	0.350141	0	14185	66	1	1	0	0	1	1	1	23.8824	1	0	0	1	0	0	1	2	0	0	1	1	0	0	0	1	1	1	1	0	0	0	1	0	0	0	2	0	1	0	66	0
196999	2004-05-25	500	188.501	2.90494	0.59	0.554521	0	14569	86	1	0	0	0	0	0	0	6.01347	1	0	1	0	1	0	0	3	0	0	1	0	0	0	0	0	1	0	0	1	1	0	0	0	1	0	3	0	1	0	37	0
14604	2011-01-29	425	137.875	2.03428	0.68	0.387177	1	14604	86	0	0	0	0	0	1	1	43.0622	0	1	1	1	0	0	1	2	1	1	1	0	0	0	0	0	1	0	1	0	0	0	1	0	0	0	3	1	1	0	40	1
14620	2008-10-26	175	159.817	1.19921	0.75	0.498455	1	14620	81	1	0	0	0	0	0	0	33.5393	1	0	1	0	0	0	1	3	0	0	1	1	0	0	0	1	1	0	0	1	1	0	1	0	0	0	4	0	0	0	24	0
15218	1999-11-07	437.5	280	1.7112	0.63	0.390635	1	15218	70	1	0	0	0	0	1	1	37.9945	1	0	1	0	0	0	0	3	0	1	1	0	0	0	0	0	1	0	1	0	0	0	0	0	0	0	3	0	0	0	39	0
100563	1999-11-07	225	110.159	2.23689	0.4	0.301366	0	15218	70	1	1	0	0	1	1	1	24.6586	0	1	1	0	1	0	0	3	0	0	1	0	0	0	0	0	1	0	0	0	0	0	0	0	1	0	3	0	0	0	42	0
16338	2009-06-22	675	157.159	3.38408	0.46	0.33	1	16338	87	0	1	0	0	1	1	1	28.2609	0	1	0	0	0	0	1	2	0	0	1	0	0	0	0	1	1	0	1	0	0	0	0	1	0	0	3	0	0	0	40	0
153519	2009-06-22	786.5	94.8447	3.44979	0.53	0.354519	0	16338	87	0	1	0	0	1	1	1	33.1096	1	0	0	1	0	0	1	1	0	0	0	1	0	0	0	1	1	0	0	1	0	0	0	1	0	0	3	0	0	0	47	0
47646	2009-06-22	600	139.697	3.4005	0.72	0.45	0	16338	87	0	0	0	0	0	0	1	37.5	1	1	0	1	1	1	1	3	1	0	0	0	0	0	0	1	0	0	0	0	1	0	0	0	0	0	4	1	0	0	23	1
18014	2000-06-28	1650	389.841	4.63531	0.86	0.26187	1	18014	68	1	1	0	1	1	1	1	69.55	1	1	1	0	1	1	1	3	0	1	0	0	0	0	0	0	0	0	0	1	0	0	0	0	1	0	3	0	1	0	34	1
36936	2005-05-10	875	132.928	5.54704	0.39	0.526463	0	18028	72	1	0	0	0	0	0	0	-34.9905	1	0	1	1	0	0	0	2	0	0	0	0	0	0	0	0	0	0	0	0	0	0	0	0	0	0	3	0	0	0	46	0
19469	2001-05-30	400	101.138	4.3314	0.64	0.468755	1	19469	78	0	0	0	0	0	0	1	26.757	1	0	1	1	0	0	0	3	0	1	0	0	0	1	0	0	1	0	1	0	0	0	0	0	0	0	3	0	1	0	36	0
128647	2001-05-30	450	96.7742	5.09254	0.48	0.364353	0	19469	78	0	0	0	0	0	1	1	24.0932	0	1	0	0	0	1	1	3	1	0	1	0	0	0	0	0	1	0	1	0	0	0	0	0	0	0	5	0	0	1	10	1
20440	2002-04-12	400	110.117	3.97821	0.39	0.36	1	20440	88	1	0	0	0	0	1	1	7.6923	1	0	0	0	0	0	0	1	0	0	0	0	0	0	0	0	0	0	0	1	0	1	1	0	0	0	3	0	0	0	47	0
192404	2009-03-01	650	156.815	1.48122	0.54	0.278291	0	20473	87	1	1	0	1	1	1	1	48.4645	1	0	1	1	0	0	0	3	0	1	1	0	0	0	1	1	0	0	0	0	0	0	0	0	0	0	3	0	0	0	39	0
74805	2009-03-01	800	84.2105	2.89946	0.55	0.484259	0	20473	87	1	0	0	0	0	0	0	11.9529	1	0	0	1	0	0	0	1	0	0	1	1	0	1	0	0	1	0	0	1	0	0	0	0	0	0	3	0	1	0	40	0
71409	2009-03-01	235	101.184	2.54353	0.65	0.462718	0	20473	87	1	0	0	0	0	0	1	28.8127	1	0	1	1	1	1	0	3	0	1	1	1	0	1	0	0	1	0	0	0	0	0	1	0	0	0	3	0	0	0	30	1
133586	2002-08-05	275	31.6274	1.17457	0.42	0.418494	0	21043	81	1	0	0	0	0	1	1	0.358475	1	0	0	0	0	1	0	3	0	0	1	1	0	1	0	0	0	0	1	0	0	0	0	0	0	0	3	0	0	0	41	1
21115	1996-01-18	400	217.096	2.01785	0.51	0.410284	1	21115	65	1	0	0	0	0	1	1	19.5522	0	1	0	0	0	0	1	1	0	0	0	0	0	0	0	0	0	0	1	0	0	0	1	0	0	0	3	1	0	0	57	0
21744	2009-12-31	775	89.4919	3.9125	0.46	0.473651	1	21744	75	1	0	0	0	0	0	1	-2.96757	1	0	1	0	0	0	1	2	0	0	1	1	0	0	0	1	0	0	0	0	0	0	1	0	0	0	2	0	0	0	79	0
184066	2009-12-31	400	185.83	1.24302	0.49	0.418887	0	21744	75	1	0	0	0	0	1	1	14.5129	0	1	0	0	0	0	1	2	0	0	1	0	0	0	0	1	0	0	0	0	0	1	1	0	0	0	3	0	0	0	53	0
21813	2011-01-01	450	81.448	1.57157	0.58	0.460612	1	21813	68	1	0	0	0	0	0	1	20.5841	0	1	0	0	0	0	0	3	0	0	0	0	0	0	0	0	0	1	0	0	0	0	0	0	0	0	3	0	0	0	52	0
161147	2011-01-01	1600	190.817	2.42033	0.4	0.410679	0	21813	68	1	0	0	0	0	1	1	-2.66965	0	1	0	0	0	0	1	1	0	0	0	0	0	0	0	0	0	0	0	0	0	0	0	0	0	0	2	0	0	0	61	0
139000	2011-01-01	1612.5	126.894	3.88238	0.44	0.066075	0	21813	68	1	1	1	1	1	1	1	84.9829	1	0	0	0	0	1	1	3	1	0	1	1	0	0	0	1	0	0	0	0	0	0	1	0	0	0	2	1	0	0	80	1
12161	2011-01-01	325	110.357	3.22528	0.47	0.399308	0	21813	68	1	0	0	0	0	1	1	15.0408	1	1	0	1	1	0	1	3	1	0	1	1	0	0	0	1	0	0	1	0	0	0	0	0	0	0	3	1	0	0	57	1
74805	2001-02-28	200	91.2201	2.40116	0.55	0.433349	0	22222	79	1	0	0	0	0	0	1	21.2093	1	0	0	0	0	0	0	1	0	0	0	1	0	0	0	1	0	0	0	0	0	0	1	0	0	0	2	0	1	0	60	0
165225	2001-02-28	425	252.226	1.84536	0.57	0.376342	0	22222	79	1	0	0	0	0	1	1	33.9751	1	1	1	0	1	0	0	3	0	1	0	0	0	0	0	0	1	0	0	0	1	0	0	0	1	0	2	0	0	0	61	0
22807	2009-05-18	525	231.023	2.48877	0.71	0.34	1	22807	85	1	1	0	0	1	1	1	52.1127	1	0	1	1	0	0	1	2	0	0	1	1	1	0	1	0	1	0	0	0	1	0	0	0	0	0	4	0	0	0	28	0
164119	2009-05-18	1275	112.335	3.36765	0.49	0.398585	0	22807	85	1	0	0	0	0	1	1	18.656	1	0	0	0	0	0	0	3	0	0	0	0	0	0	0	1	0	0	0	1	0	0	1	0	0	0	3	0	1	0	44	0
80176	2009-05-18	475	210.877	2.46687	0.69	0.43186	0	22807	85	1	0	0	0	0	0	1	37.4115	1	1	1	1	0	0	1	3	0	0	1	1	0	0	0	1	1	0	0	0	0	0	0	0	0	0	3	0	0	0	37	0
177669	2010-05-22	705	346.012	2.23141	0.4	0.23	0	25095	62	0	1	0	1	1	1	1	42.5	0	1	0	0	0	0	0	1	0	0	0	0	0	0	0	1	1	0	0	1	0	1	0	0	0	0	1	0	0	0	95	0
148183	2003-09-16	350	127.505	3.00624	0.67	0.412086	0	25984	68	1	0	0	0	0	1	1	38.4946	1	1	1	1	0	1	0	3	1	1	1	1	0	0	1	0	1	1	0	0	0	0	1	0	0	0	3	0	0	0	51	1
150680	1995-06-30	362.5	290.581	1.36623	0.58	0.319041	0	26414	73	1	1	0	0	1	1	1	44.9929	1	1	1	0	0	1	0	3	1	0	0	0	0	1	0	0	1	0	1	0	0	0	1	0	0	0	2	0	0	0	65	1
167866	2007-11-26	195	169.935	1.25671	0.4	0.325263	0	26960	84	1	1	0	0	1	1	1	18.6842	0	1	0	1	1	0	0	2	0	0	0	0	0	0	0	0	0	0	0	0	0	0	0	0	1	0	2	0	0	0	76	0
175225	2007-11-26	900	209.913	1.73037	0.5	0.20596	0	26960	84	1	1	0	1	1	1	1	58.808	1	0	0	0	0	0	0	1	0	0	1	0	0	1	0	1	1	0	0	0	0	0	0	0	0	0	2	0	0	0	72	0
101075	2007-11-26	287.5	77.6502	1.82893	0.58	0.447461	0	26960	84	1	0	0	0	0	0	1	22.8515	1	0	1	1	0	0	1	3	0	0	1	1	0	0	0	0	1	0	1	0	0	0	1	0	0	0	4	0	0	0	19	0
27527	2005-06-04	825	163.447	5.52787	0.63	0.401094	1	27527	77	1	0	0	0	0	1	1	36.3343	1	1	1	1	0	0	1	3	0	0	0	0	0	0	0	0	0	0	0	0	0	0	0	0	0	0	3	0	1	0	50	0
29292	1995-11-06	600	321.285	2.04523	0.5	0.21	1	29292	74	1	1	0	1	1	1	1	58	1	0	0	0	1	0	0	3	0	0	0	0	0	0	0	0	1	0	0	0	0	0	0	0	1	0	2	0	0	0	60	0
29850	2002-11-12	1075	179.841	6.54638	0.9	0.430348	1	29850	83	1	0	0	0	0	0	1	52.1835	1	0	0	1	0	0	0	1	0	1	1	1	0	0	0	0	1	1	0	0	0	0	1	0	0	0	4	0	0	0	27	0
31549	2010-10-23	725	449.612	1.76596	0.85	0.316226	1	31549	73	0	1	0	0	1	1	1	62.7969	1	1	0	1	0	1	1	3	1	1	1	0	0	0	1	0	1	0	0	0	0	0	1	0	0	0	2	0	1	0	75	1
116203	2010-10-23	600	303.03	2.16844	0.51	0.40715	0	31549	73	0	0	0	0	0	1	1	20.1668	1	0	0	0	1	0	1	2	0	0	1	0	0	0	0	1	1	0	0	0	0	0	1	0	0	0	2	0	0	0	61	0
32430	2002-07-19	600	93.7134	7.01183	0.54	0.437422	1	32430	81	1	0	0	0	0	0	1	18.9959	1	1	0	1	0	1	0	3	0	0	0	0	0	1	0	0	1	0	1	0	0	0	1	0	0	0	3	0	0	0	48	1
153519	2011-06-09	961.5	95.3396	5.41288	0.53	0.354519	0	34571	89	0	1	0	0	1	1	1	33.1096	1	0	0	1	0	0	1	1	0	0	0	1	0	0	0	1	1	0	0	1	0	0	0	1	0	0	3	0	0	0	46	0
34651	1997-09-01	612.5	148.485	3.32384	0.63	0.479415	1	34651	63	1	0	0	0	0	0	1	23.9024	1	0	0	0	0	0	0	1	0	1	1	0	0	0	0	0	1	0	0	1	0	0	0	0	0	0	3	0	0	0	51	0
190814	2003-11-15	150	107.914	1.52229	0.54	0.42614	0	35135	84	1	0	0	0	0	0	1	21.0851	1	0	1	0	0	1	1	3	1	0	1	0	0	0	0	0	0	0	0	0	0	0	0	0	0	0	3	0	0	0	34	1
3185	2008-03-14	1862.5	147.525	2.19308	0.53	0.495172	0	35228	73	1	0	0	0	0	0	0	6.57139	1	1	1	0	1	1	1	3	1	0	1	0	0	1	0	0	1	0	0	0	0	0	0	0	1	0	4	0	0	0	20	1
147594	2004-08-06	687.5	264.678	2.8447	0.48	0.347632	0	36290	80	0	1	0	0	1	1	1	27.5766	0	1	0	0	0	0	0	3	0	0	0	0	0	0	0	1	0	1	0	0	0	0	0	0	0	0	3	0	0	0	57	0
36890	2002-02-14	550	353.698	1.70299	0.87	0.397353	1	36890	72	1	0	0	0	0	1	1	54.3272	1	0	1	0	0	0	0	2	0	0	1	0	0	1	0	1	1	1	0	0	0	0	1	0	0	1	3	0	0	0	50	0
37467	2007-08-11	975	234.375	1.31147	0.51	0.262698	1	37467	70	1	1	0	1	1	1	1	48.4906	0	0	0	0	0	0	0	2	0	0	1	1	0	0	0	0	0	0	0	0	0	0	0	0	0	0	2	0	1	0	63	0
66563	2010-11-01	1425	185.065	4.55591	0.63	0.353284	0	38455	85	0	1	0	0	1	1	1	43.9232	1	0	1	1	0	1	1	3	1	1	1	1	0	1	0	1	1	0	0	0	0	0	1	0	0	0	4	1	0	0	19	1
111705	2010-11-01	950	105.059	4.41901	0.48	0.536289	0	38455	85	0	0	0	0	0	0	0	-11.727	1	0	1	0	0	0	0	3	0	0	1	1	0	1	0	1	1	0	0	0	0	0	1	0	0	0	3	0	0	0	34	0
66564	2010-11-01	1875	160.462	4.76673	0.58	0.310365	0	38455	85	0	1	0	0	1	1	1	46.4887	0	1	0	0	0	1	0	2	1	0	0	1	0	0	0	1	1	0	0	1	0	0	0	0	0	0	3	1	0	0	39	1
145388	1996-05-17	487.5	275.813	1.93571	0.55	0.297294	0	38479	66	1	1	0	1	1	1	1	45.9465	1	1	0	0	0	1	0	3	1	1	1	0	0	1	0	0	1	0	1	0	0	0	0	0	0	0	2	1	0	0	64	1
105354	2009-03-26	1475	223.57	2.78173	0.56	0.401351	0	38985	79	1	0	0	0	0	1	1	28.3301	1	0	1	0	0	1	0	3	1	0	1	1	1	0	1	1	1	0	0	1	0	0	1	0	0	0	3	1	0	0	36	1
36900	2009-03-26	2512.5	203.4	3.22528	0.49	0.179026	0	38985	79	1	1	1	1	1	1	1	63.4642	1	1	1	1	0	0	0	2	0	1	1	1	0	0	1	0	1	0	0	1	0	0	1	0	0	0	3	0	0	0	58	0
39575	2004-01-08	450	287.54	1.71394	0.62	0.36	1	39575	57	1	0	0	0	0	1	1	41.9355	0	1	0	0	0	1	1	3	0	0	1	0	0	0	0	1	1	0	0	0	0	1	1	0	0	0	3	0	0	0	51	1
14816	2004-01-08	1200	319.149	4.11784	0.51	0.403565	0	39575	57	1	0	0	0	0	1	1	20.8696	1	0	0	0	0	0	0	1	0	0	1	1	0	0	0	1	0	0	0	0	0	0	0	0	0	0	2	0	1	0	75	0
8793	2007-03-02	1775	169.735	1.10065	0.58	0.497893	0	40611	68	1	0	0	0	0	0	0	14.1563	0	1	0	1	0	0	1	3	0	0	0	1	0	0	1	1	0	0	0	0	0	0	0	0	0	0	2	0	0	0	87	0
120433	2008-01-17	212.5	57.2005	1.59073	0.49	0.541923	0	41626	91	1	0	0	0	0	0	0	-10.5966	1	0	0	0	0	0	1	1	0	0	0	0	0	1	0	0	0	0	1	0	0	0	1	0	0	0	3	0	0	0	42	0
41762	2010-08-31	1875	142.667	4.50663	0.58	0.441983	1	41762	72	1	0	0	0	0	0	1	23.796	0	1	0	1	0	0	1	1	0	0	1	0	0	0	0	0	0	0	0	0	0	1	0	0	0	0	3	0	0	0	53	0
95706	2010-10-01	1200	296.479	4.4327	0.47	0.231626	0	42324	70	1	1	0	1	1	1	1	50.7179	0	1	0	0	1	0	0	2	0	0	0	0	0	0	0	0	0	0	0	0	0	1	0	0	1	0	2	0	0	0	82	0
171128	2010-10-01	150	67.4916	2.43402	0.6	0.595972	0	42324	70	1	0	0	0	0	0	0	0.671363	1	0	1	1	1	1	1	3	0	0	1	0	1	0	0	0	0	0	1	1	0	0	1	0	0	0	3	1	0	1	30	1
38960	2003-03-27	225	114.504	2.15201	0.64	0.416598	0	42800	77	1	0	0	0	0	1	1	34.9066	1	0	1	0	0	0	0	2	0	1	0	1	0	1	0	1	1	0	1	0	0	0	0	0	0	0	3	0	0	0	44	0
184020	2003-03-27	300	296.296	1.10886	0.69	0.29	0	42800	77	1	1	0	1	1	1	1	57.971	1	0	0	0	0	0	1	2	0	0	0	1	0	1	0	0	1	0	0	0	0	0	0	0	0	0	4	0	0	0	25	0
44381	2001-05-30	300	106.383	3.08838	0.45	0.368241	1	44381	85	1	0	0	0	0	1	1	18.1686	1	1	0	1	0	0	0	3	0	1	0	0	0	0	0	0	0	0	0	0	1	0	0	0	0	0	2	0	0	0	71	0
99300	2004-02-04	1200	155.089	7.06932	0.52	0.314314	0	44407	82	1	1	0	0	1	1	1	39.5549	0	1	0	0	0	0	0	1	0	0	0	0	0	0	0	0	0	0	0	0	0	0	0	0	0	0	3	0	0	0	54	0
97167	2004-02-04	175	100.287	1.91107	0.52	0.57	0	44407	82	1	0	0	0	0	0	0	-9.61538	1	1	0	0	1	0	1	3	0	0	1	0	0	0	0	0	1	0	0	0	0	1	0	0	0	0	3	0	0	0	38	0
145967	2010-09-06	675	158.358	2.32997	0.58	0.443043	0	44973	81	1	0	0	0	0	0	1	23.6132	1	0	0	1	0	0	0	1	0	1	1	1	0	0	0	1	0	0	0	0	0	0	1	0	0	0	2	0	1	0	68	0
118706	2010-09-06	450	128.205	3.84405	0.47	0.470349	0	44973	81	1	0	0	0	0	0	1	-0.0742202	0	1	0	0	0	0	0	1	0	0	0	0	0	0	0	0	1	0	0	0	0	0	1	1	0	0	3	0	0	0	44	0
46047	2010-03-02	350	117.647	3.25813	0.46	0.393557	1	46047	75	1	0	0	0	0	1	1	14.4441	1	1	1	1	0	1	0	3	1	1	0	1	0	0	1	1	1	0	0	0	1	1	1	0	0	0	1	1	0	0	114	1
3185	2010-03-02	2062.5	143.031	4.15891	0.53	0.495172	0	46047	75	1	0	0	0	0	0	0	6.57139	1	1	1	0	1	1	1	3	0	0	0	0	0	1	0	0	1	0	0	0	0	0	0	0	1	0	4	0	0	1	24	1
47028	1996-03-29	350	201.439	1.90286	0.83	0.320945	1	47028	82	1	1	0	0	1	1	1	61.332	1	0	1	0	0	0	0	2	0	0	1	1	0	1	0	0	1	0	0	0	0	0	0	0	0	0	3	0	0	0	30	0
184008	1999-01-29	315	305.085	1.13076	0.6	0.413374	0	48243	74	1	0	0	0	0	1	1	31.1043	0	1	0	0	0	0	0	1	0	0	0	0	0	0	0	0	1	0	0	1	0	0	0	0	0	0	2	0	1	0	63	0
20022	2009-03-24	175	107.692	1.77965	0.49	0.48757	0	48321	73	1	0	0	0	0	0	0	0.495848	1	0	0	1	0	1	0	1	0	1	1	1	0	0	1	1	1	0	0	0	0	0	1	0	0	0	2	1	0	1	64	1
48889	2007-11-07	525	312.966	1.83715	0.62	0.31	1	48889	74	1	1	0	0	1	1	1	50	1	0	0	0	1	0	0	2	0	0	1	1	0	1	0	0	1	0	0	0	0	1	0	0	0	0	3	0	0	0	54	0
81447	2007-11-07	450	291.262	1.69204	0.62	0.21	0	48889	74	1	1	0	1	1	1	1	66.129	0	1	0	1	0	0	0	1	0	1	1	1	0	0	1	1	1	0	0	1	0	1	1	0	0	0	3	0	0	0	56	0
112908	2007-11-07	200	73.3945	1.70025	0.72	0.52248	0	48889	74	1	0	0	0	0	0	0	27.4334	1	1	1	1	0	1	1	3	1	1	1	1	0	0	0	1	0	0	0	0	0	0	1	0	0	0	4	1	0	1	15	1
48181	2002-10-06	100	99.0099	1.10612	0.59	0.19	0	49326	90	1	1	1	1	1	1	1	67.7966	0	1	1	0	0	0	0	3	0	1	0	0	0	0	0	0	0	0	0	0	0	0	0	0	0	0	3	0	0	0	51	0
49904	1996-05-07	325	180.556	1.97131	0.66	0.354444	1	49904	88	1	1	0	0	1	1	1	46.2963	1	0	1	0	0	0	1	3	0	0	1	0	0	1	0	0	1	0	1	0	0	0	0	0	0	0	3	0	0	0	32	0
188593	2011-05-20	575	89.1473	5.34443	0.68	0.447261	0	51029	93	1	0	0	0	0	0	1	34.2263	1	1	0	1	0	1	1	3	0	1	1	0	0	1	1	0	1	0	0	0	0	0	0	0	0	0	5	0	0	0	12	1
32440	2004-10-08	450	108.434	1.09517	0.42	0.252378	0	51566	81	1	1	0	1	1	1	1	39.9099	0	1	0	0	0	1	0	3	1	0	0	0	0	0	0	1	0	0	0	0	0	0	0	0	1	0	2	1	0	0	63	1
175225	2004-10-08	300	210.158	1.56336	0.5	0.242144	0	51566	81	1	1	0	1	1	1	1	51.5712	1	0	0	0	0	0	0	1	0	0	1	0	0	1	0	0	1	0	0	0	0	0	0	0	0	0	2	0	1	0	73	0
62364	2004-10-08	1175	127.787	10.0701	0.63	0.528659	0	51566	81	1	0	0	0	0	0	0	16.0858	1	0	1	0	0	0	0	2	0	0	1	1	1	0	0	0	1	0	0	0	0	0	1	0	0	0	3	0	0	0	36	0
52587	2008-02-15	544.25	96.1997	1.91655	1.16	0.588787	1	52587	79	1	0	0	0	0	0	0	49.2425	1	0	1	1	1	0	0	3	0	0	1	0	0	0	0	0	1	0	0	0	1	0	1	0	0	0	3	0	1	0	36	0
112296	2008-02-15	1500	286.26	1.90286	0.56	0.359054	0	52587	79	1	1	0	0	1	1	1	35.8832	1	1	0	0	0	0	0	2	0	0	1	0	0	0	0	1	0	0	1	0	0	0	0	0	0	0	3	0	0	0	50	0
101644	2008-02-15	525	315.315	1.82346	0.57	0.335086	0	52587	79	1	1	0	0	1	1	1	41.213	0	1	0	0	0	0	1	3	0	0	1	0	0	0	0	1	0	0	1	0	1	0	0	0	1	0	4	0	0	0	26	0
48765	1998-01-26	412.5	122.132	3.69894	0.68	0.418203	0	53597	86	0	0	0	0	0	1	1	38.4995	1	0	1	0	0	1	0	3	0	1	1	0	0	1	0	0	1	0	0	0	0	0	0	0	0	0	4	0	0	0	17	1
66563	2003-11-23	450	330.275	1.49217	0.63	0.353753	0	54196	78	0	1	0	0	1	1	1	43.8488	1	0	1	1	0	1	1	3	1	1	1	1	0	0	0	1	1	0	1	0	0	0	1	0	0	0	3	1	0	0	31	1
155649	2003-11-23	225	193.548	1.27314	0.45	0.248541	0	54196	78	0	1	0	1	1	1	1	44.7688	0	1	0	0	0	1	0	2	0	0	1	0	0	0	0	0	1	0	0	0	0	0	1	0	0	0	2	0	0	0	70	1
55326	2009-09-04	350	114.099	3.35943	0.57	0.389938	1	55326	90	1	0	0	0	0	1	1	31.5898	1	0	1	0	0	0	0	2	0	1	0	0	0	1	0	0	0	0	0	0	0	0	1	0	0	0	3	0	0	0	40	0
55367	1996-08-22	325	273.109	1.30325	0.45	0.301481	1	55367	71	1	1	0	0	1	1	1	33.0041	1	1	1	1	0	0	0	3	1	1	0	0	0	1	1	0	1	0	1	1	0	0	0	0	0	0	3	0	1	0	55	1
134681	1996-08-22	200	191.388	1.14445	0.48	0.379907	0	55367	71	1	0	0	0	0	1	1	20.8527	1	1	0	0	0	0	0	3	0	0	1	1	0	1	0	0	1	0	1	0	1	0	0	0	0	0	3	0	0	0	44	0
26402	2004-11-01	1350	267.327	5.53061	0.49	0.296174	0	55858	86	0	1	0	1	1	1	1	39.5564	1	0	0	0	0	0	0	2	0	0	0	1	0	1	0	0	1	0	0	0	0	0	0	0	0	0	3	0	0	0	36	0
195487	2003-12-29	200	129.241	1.69478	0.49	0.395401	0	56419	87	1	0	0	0	0	1	1	19.3058	1	0	0	0	0	0	1	1	0	0	0	1	0	1	0	0	0	0	0	0	0	0	1	0	0	0	3	0	0	0	56	0
42747	2003-04-18	162.5	106.209	1.67561	0.46	0.45	0	56428	84	1	0	0	0	0	0	1	2.17392	1	0	1	1	0	0	0	3	0	1	0	0	0	0	0	0	1	0	1	1	0	0	1	0	0	0	1	0	0	0	96	0
58976	2005-08-31	300	94.7867	3.46621	0.5	0.371096	1	58976	84	0	0	0	0	0	1	1	25.7809	1	0	1	1	0	0	0	3	0	0	0	0	0	0	0	0	0	0	0	0	0	0	0	0	0	0	3	0	0	0	41	0
58989	2003-05-29	900	307.43	3.20611	0.55	0.362067	1	58989	79	1	0	0	0	0	1	1	34.1696	1	0	0	0	0	0	0	1	0	0	0	1	0	0	0	0	1	0	0	0	0	0	1	0	0	0	4	0	0	0	24	0
106382	2003-05-29	2175	294.516	8.08783	0.51	0.306242	0	58989	79	1	1	0	0	1	1	1	39.9525	1	1	0	0	0	0	1	1	0	0	0	0	0	0	1	0	0	0	1	0	0	0	0	0	0	0	3	0	0	0	47	0
60217	2008-10-21	750	483.871	1.69751	0.48	0.251366	1	60217	69	1	1	0	1	1	1	1	47.632	1	1	0	1	0	0	1	1	0	1	1	1	0	1	1	1	0	0	0	0	0	0	1	1	0	0	2	0	0	0	64	0
6082	2008-10-21	825	138.249	2.69686	0.51	0.39745	0	60217	69	1	0	0	0	0	1	1	22.0686	1	1	0	0	0	0	1	1	0	0	1	0	0	0	0	1	0	0	0	0	0	1	1	0	0	0	2	0	0	0	78	0
193498	2008-10-21	1125	160.829	2.5627	0.57	0.513214	0	60217	69	1	0	0	0	0	0	0	9.96254	1	0	1	0	1	0	0	3	0	0	1	0	0	0	0	1	0	0	0	0	0	0	1	0	0	0	3	0	1	0	49	0
60232	2010-01-18	500	107.991	3.82488	0.79	0.469114	1	60232	69	1	0	0	0	0	0	1	40.6185	1	0	1	0	0	0	0	3	0	0	0	0	0	0	0	0	0	0	0	0	1	0	0	1	0	0	5	0	0	0	11	0
6135	2003-03-14	500	261.78	2.09178	0.6	0.37	0	60288	57	1	0	0	0	0	1	1	38.3333	0	1	0	0	0	1	1	2	1	0	1	1	0	0	0	1	0	1	1	1	0	1	0	0	0	0	2	0	0	0	66	1
129845	2003-03-14	1075	122.717	1.09243	0.59	0.438219	0	60288	57	1	0	0	0	0	0	1	25.7257	1	0	0	0	0	0	0	2	0	0	1	1	0	0	0	1	0	0	0	0	0	0	1	0	0	0	2	0	0	0	67	0
98200	2009-06-09	300	174.672	1.88095	1	0.444966	0	61827	85	1	0	0	0	0	0	1	55.5034	1	0	1	0	1	0	1	3	0	0	1	1	0	0	0	1	1	0	0	0	1	0	1	0	1	0	4	0	0	0	27	0
62364	2009-03-09	1525	115.29	3.14861	0.63	0.504576	1	62364	86	1	0	0	0	0	0	0	19.9085	1	0	1	0	0	0	0	3	0	0	1	1	1	0	0	0	1	0	0	0	0	0	1	0	0	0	3	0	0	0	47	0
169801	2009-03-09	667.5	157.244	1.9494	0.74	0.574593	0	62364	86	1	0	0	0	0	0	0	22.3522	1	0	1	1	0	0	1	3	0	0	1	1	0	0	0	1	1	0	0	0	0	0	0	0	0	0	3	0	0	0	39	0
148648	2009-03-09	105.5	114.986	1.00482	0.5	0.404211	0	62364	86	1	0	0	0	0	1	1	19.1579	0	1	0	0	0	0	1	1	0	0	1	1	0	0	0	1	1	0	0	0	0	1	1	0	0	0	3	0	0	0	52	0
62389	2007-09-06	375	80.819	1.49217	0.64	0.35	1	62389	80	1	1	0	0	1	1	1	45.3125	1	0	1	1	1	0	1	3	0	0	1	0	0	0	1	0	0	0	1	0	0	0	0	0	0	0	2	0	0	0	65	0
123570	2005-08-21	75	70.0935	1.17183	0.52	0.446678	0	63448	80	1	0	0	0	0	0	1	14.1004	1	1	0	1	0	1	1	3	0	0	0	0	0	0	0	0	0	0	0	0	0	0	0	0	0	0	3	1	0	0	51	1
39424	2005-08-21	150	113.208	1.4511	0.52	0.426028	0	63448	80	1	0	0	0	0	0	1	18.0715	1	1	1	0	0	0	1	2	0	0	0	0	0	0	0	0	0	0	0	0	0	0	0	0	0	0	3	0	0	0	41	0
49698	2004-04-23	225	40.6137	1.02398	0.52	0.508046	0	64798	47	1	0	0	0	0	0	0	2.29885	0	1	0	0	0	0	0	1	0	0	0	0	0	0	0	0	0	0	0	0	0	0	0	0	0	0	2	0	0	0	76	0
66001	2009-04-21	175	91.8635	2.0863	0.72	0.45046	1	66001	88	1	0	0	0	0	0	1	37.4361	1	1	1	1	0	0	1	3	0	0	1	1	0	0	1	0	1	0	0	0	0	0	1	0	0	0	3	0	0	0	46	0
32430	1998-05-28	225	85.8779	2.86935	0.54	0.437422	0	67750	77	1	0	0	0	0	0	1	18.9959	1	1	0	1	0	1	0	3	1	1	0	0	0	1	0	0	0	0	1	0	1	0	1	0	0	0	2	1	0	0	61	1
112908	2009-01-13	300	78.7919	2.88577	0.72	0.522307	0	67842	76	1	0	0	0	0	0	0	27.4573	1	1	1	1	0	1	1	3	1	1	1	1	0	1	1	1	1	0	0	0	0	0	1	0	0	0	5	1	0	1	13	1
177534	2010-08-24	175	189.189	1.01303	0.65	0.45	0	68941	75	1	0	0	0	0	0	1	30.7692	1	0	0	0	0	1	1	3	1	0	1	1	0	0	0	1	1	1	0	0	0	0	1	0	0	0	3	1	0	0	43	1
183394	2007-05-27	328.5	87.9518	1.33885	0.58	0.41501	0	69381	87	1	0	0	0	0	1	1	28.4465	1	1	0	1	0	0	1	1	0	0	1	0	0	0	0	0	1	0	0	0	0	0	0	0	0	0	3	0	0	0	45	0
179680	2008-05-21	1075	125.694	2.27795	0.68	0.28577	0	70884	88	1	1	0	1	1	1	1	57.975	1	0	0	1	0	0	0	1	0	0	0	1	0	1	0	1	1	0	0	0	0	1	1	0	0	0	3	0	0	0	53	0
116613	2008-05-21	175	117.253	1.63454	0.81	0.57	0	70884	88	1	0	0	0	0	0	0	29.6296	0	1	0	0	0	0	1	1	0	0	1	0	0	0	0	0	0	0	0	0	0	1	1	0	0	0	4	0	0	0	28	0
87914	2008-05-21	1008.75	94.386	2.2232	0.36	0.290801	0	70884	88	1	1	0	1	1	1	1	19.2218	0	1	0	0	0	0	1	1	0	0	0	0	0	0	0	0	0	1	0	0	0	1	1	0	0	0	2	0	0	0	70	0
71409	2009-09-05	280.5	100.448	3.05826	0.65	0.457965	1	71409	87	1	0	0	0	0	0	1	29.5439	1	0	1	1	1	1	0	3	0	1	1	1	0	1	0	0	1	0	0	1	0	0	1	0	0	0	4	1	0	0	29	1
100517	2009-09-05	403	65.5018	2.63388	0.7	0.423542	0	71409	87	1	0	0	0	0	0	1	39.4939	1	0	1	1	0	0	0	3	0	1	0	1	1	0	1	0	1	0	0	0	1	0	0	0	0	0	3	0	0	0	43	0
192871	2009-09-05	350	108.949	3.51823	0.5	0.39	0	71409	87	1	0	0	0	0	1	1	22	1	0	1	0	0	0	0	3	0	0	1	1	0	0	0	0	0	0	0	0	0	0	1	0	0	0	3	0	0	0	39	0
71473	2010-11-08	450	103.866	4.74483	0.59	0.55	1	71473	78	1	0	0	0	0	0	0	6.77966	0	1	0	1	0	0	1	1	0	1	0	1	0	0	0	0	0	0	0	0	1	1	1	0	0	0	2	0	1	0	69	0
116171	2010-11-08	850	255.831	3.6387	0.49	0.320541	0	71473	78	1	1	0	0	1	1	1	34.5836	1	0	0	0	0	0	0	1	0	0	0	1	0	0	0	1	0	0	0	0	0	0	0	0	0	0	3	0	0	0	57	0
71918	1998-07-05	225	126.582	1.94667	0.62	0.450896	1	71918	72	1	0	0	0	0	0	1	27.2748	1	0	1	0	1	0	0	3	0	0	1	0	0	0	0	1	1	0	0	0	1	0	0	0	0	0	4	0	1	0	21	0
72591	2009-03-24	1675	219.6	3.1979	0.44	0.362646	1	72591	70	1	0	0	0	0	1	1	17.5804	0	1	0	0	0	0	1	1	0	0	0	1	0	0	0	0	0	0	1	1	0	0	1	0	0	0	2	0	1	0	66	0
6082	2009-03-24	900	141.676	3.1185	0.51	0.39745	0	72591	70	1	0	0	0	0	1	1	22.0686	1	1	0	0	0	0	1	1	0	0	1	0	0	0	0	1	0	0	0	0	0	1	1	0	0	0	2	0	0	0	77	0
108716	2009-03-24	1075	90.6217	3.21706	0.47	0.425487	0	72591	70	1	0	0	0	0	0	1	9.47092	1	0	0	0	0	0	0	2	1	0	1	1	0	0	1	0	0	1	0	0	0	0	0	0	0	0	3	1	1	0	56	1
19676	2008-07-25	300	148.883	2.20677	0.5	0.51	0	72721	57	1	0	0	0	0	0	0	-2	1	1	0	0	0	1	1	3	0	0	1	1	0	0	1	1	1	0	1	0	0	0	1	0	0	0	1	0	1	0	94	1
54712	2007-05-12	400	82.1355	1.28956	0.65	0.42466	0	73563	92	0	0	0	0	0	0	1	34.6677	1	1	1	0	0	1	1	3	1	0	1	1	0	1	0	0	1	0	0	0	0	0	1	1	0	0	4	1	1	0	29	1
52587	2004-10-08	341	131.407	2.84197	1.16	0.579239	0	74248	75	1	0	0	0	0	0	0	50.0656	1	0	1	1	1	0	0	3	0	1	1	0	0	0	0	0	1	0	0	0	1	0	1	0	1	0	3	0	0	0	36	0
74315	2001-12-31	1200	318.302	4.12879	0.49	0.292558	1	74315	64	1	1	0	1	1	1	1	40.2943	1	0	0	0	0	0	0	2	0	0	1	0	0	0	0	1	0	1	1	0	0	0	0	0	0	0	2	0	0	0	63	0
100563	2000-11-28	300	99.6678	3.29646	0.4	0.308399	0	74850	71	1	1	0	0	1	1	1	22.9003	1	1	1	0	1	0	0	3	0	0	0	0	0	0	0	0	1	0	0	0	0	0	0	0	0	0	3	0	1	0	43	0
177008	2009-10-23	1012.5	153.293	1.95762	0.52	0.437181	0	75983	69	1	0	0	0	0	0	1	15.9268	1	1	0	1	0	1	1	3	1	0	1	1	1	0	0	1	0	1	1	0	0	1	1	0	0	0	2	1	0	0	73	1
42806	2002-10-12	137.5	110	1.36896	0.58	0.453576	0	76399	75	1	0	0	0	0	0	1	21.7973	1	1	1	1	0	0	1	3	0	1	1	1	0	0	1	0	1	0	0	0	0	0	0	0	0	0	2	0	1	0	66	0
77337	1999-01-03	500	198.807	2.75435	0.51	0.42	1	77337	94	0	0	0	0	0	1	1	17.6471	1	0	1	0	0	0	0	3	0	0	0	0	0	1	0	0	1	0	0	0	0	0	0	0	0	0	4	0	0	0	28	0
153519	2010-12-22	923	95.5239	4.95017	0.53	0.354519	0	77397	88	0	1	0	0	1	1	1	33.1096	1	0	0	1	0	0	1	1	0	0	0	1	0	0	0	1	1	0	0	1	0	0	0	1	0	0	3	0	0	0	46	0
3185	2012-02-02	2212.5	136.785	6.08093	0.53	0.474577	0	77960	77	1	0	0	0	0	0	1	10.4572	1	1	1	0	1	1	1	3	0	0	0	0	0	0	0	0	1	0	0	0	0	0	0	1	1	0	3	0	0	1	40	1
91132	2012-02-02	350	105.74	3.62501	0.52	0.48662	0	77960	77	1	0	0	0	0	0	0	6.41916	1	1	0	0	0	0	0	3	0	0	1	1	0	0	0	0	1	0	1	1	0	0	1	1	1	0	3	0	0	0	36	0
91654	2012-02-02	1425	265.734	5.87285	0.37	0.311022	0	77960	77	1	1	0	0	1	1	1	15.9399	1	0	0	0	0	1	1	3	1	0	1	1	0	0	0	1	0	0	1	0	1	0	1	0	0	0	3	1	1	0	59	1
78215	2002-05-23	1912.5	314.815	6.65316	0.72	0.405791	1	78215	38	1	0	0	0	0	1	1	43.6401	0	1	0	0	0	1	0	2	1	1	1	1	1	0	0	0	1	0	0	0	0	0	0	0	1	0	3	1	0	0	51	1
8646	2004-08-06	150	131.579	1.24849	0.61	0.47	0	78388	85	1	0	0	0	0	0	1	22.9508	1	0	0	0	0	0	0	1	0	0	1	0	0	0	0	0	1	0	1	0	0	0	0	0	0	0	3	0	0	0	56	0
21050	2010-07-22	475	396.66	1.31147	0.46	0.163392	0	78407	87	1	1	1	1	1	1	1	64.4799	1	1	0	1	1	1	1	3	0	1	0	1	0	0	0	0	0	0	0	0	0	1	1	0	1	0	3	0	0	0	43	1
175225	2010-07-22	1575	234.724	4.38342	0.5	0.186899	0	78407	87	1	1	1	1	1	1	1	62.6203	1	0	0	0	0	0	0	1	0	0	1	0	0	1	0	1	1	0	0	0	0	0	0	0	0	0	2	0	0	0	76	0
32440	2010-07-22	1826.25	193.613	4.40806	0.42	0.251247	0	78407	87	1	1	0	1	1	1	1	40.1793	0	1	0	0	0	1	0	3	1	0	0	0	0	0	0	0	1	0	0	0	0	0	0	0	0	0	3	0	0	0	38	1
192886	2008-12-07	400	93.5673	2.63936	0.56	0.378903	0	78970	83	1	0	0	0	0	1	1	32.3388	1	1	1	1	1	0	0	3	0	1	1	1	0	0	1	1	1	0	0	0	0	0	1	0	0	0	3	0	0	0	59	0
184008	2008-12-07	2715	270.62	2.81459	0.6	0.271241	0	78970	83	1	1	0	1	1	1	1	54.7932	0	1	0	0	0	0	1	2	0	0	1	0	0	0	0	0	1	1	0	0	0	0	0	0	0	0	3	0	0	0	51	0
93922	2008-12-07	250	110.988	2.46687	0.45	0.37	0	78970	83	1	0	0	0	0	1	1	17.7778	1	1	0	0	0	0	1	1	0	0	1	0	0	0	0	1	0	0	0	0	0	1	1	0	0	0	3	0	0	0	50	0
84271	2012-01-02	425	172.239	2.70233	0.57	0.411036	0	79136	67	1	0	0	0	0	1	1	27.8884	1	0	0	1	0	0	1	2	0	0	1	0	0	0	0	1	0	0	1	1	0	0	1	0	0	0	1	0	0	0	94	0
173701	2009-10-29	375	338.6	1.2129	0.54	0.32	0	79557	80	1	1	0	0	1	1	1	40.7407	1	0	0	0	0	0	0	1	0	0	0	1	0	0	0	1	0	0	1	1	0	0	1	0	0	0	3	0	0	0	44	0
119355	2009-10-29	400	186.698	2.3464	0.64	0.38	0	79557	80	1	0	0	0	0	1	1	40.625	1	0	1	0	1	0	0	3	0	0	1	1	0	0	0	1	0	0	0	0	0	0	0	0	0	0	3	0	0	0	47	0
109308	2007-08-13	3375	283.435	1.29504	0.37	0.330002	0	79723	62	1	1	0	0	1	1	1	10.8102	0	1	0	0	0	1	1	3	1	0	1	1	0	0	0	1	0	1	1	0	0	0	1	0	0	0	2	0	0	0	71	1
80176	2010-08-06	710	210.996	3.68525	0.69	0.43186	1	80176	86	1	0	0	0	0	0	1	37.4115	1	1	1	1	0	0	1	3	0	0	1	0	0	0	0	1	1	0	0	0	0	0	0	0	0	0	3	0	0	0	33	0
98200	2010-08-06	450	162.162	3.0391	1	0.444966	0	80176	86	1	0	0	0	0	0	1	55.5034	1	0	1	0	1	0	1	3	0	0	0	1	0	0	0	1	1	0	0	1	1	0	0	0	1	0	3	0	1	0	42	0
162503	2010-08-06	300	193.861	1.69478	0.66	0.42558	0	80176	86	1	0	0	0	0	0	1	35.5182	0	1	1	0	0	0	1	3	0	0	0	1	0	0	0	1	1	0	1	0	0	1	1	0	0	0	3	0	0	0	34	0
41666	2010-08-06	350	208.333	1.83989	0.59	0.319597	0	80176	86	1	1	0	0	1	1	1	45.831	0	1	0	0	0	0	1	2	0	0	0	0	0	0	0	0	0	0	0	1	1	1	1	0	0	0	3	0	0	1	31	0
107542	2009-06-15	875	94.3905	3.31015	0.56	0.39	0	80815	80	0	0	0	0	0	1	1	30.3571	1	1	0	1	0	1	0	3	1	1	1	1	0	0	0	1	0	0	0	0	1	0	0	0	0	0	3	1	0	0	34	1
81447	2008-07-14	675	311.06	2.37652	0.62	0.21	1	81447	75	1	1	0	1	1	1	1	66.129	0	1	1	1	0	0	0	2	0	1	1	1	1	0	1	1	0	0	0	1	0	1	1	0	0	0	3	0	0	0	58	0
164119	2007-03-16	900	96.1025	1.19374	0.49	0.398585	0	81968	83	1	0	0	0	0	1	1	18.656	1	0	0	0	0	0	0	3	0	0	0	0	0	0	0	0	0	1	0	0	1	0	1	0	0	0	3	0	0	0	45	0
14816	2004-11-04	1350	299.169	4.94196	0.51	0.391597	0	82140	57	1	0	0	0	0	1	1	23.2162	1	0	0	0	0	0	0	1	0	0	1	1	0	0	0	1	0	0	0	0	0	0	0	0	0	0	2	0	1	0	76	0
188593	2010-10-12	525	88.983	4.74209	0.68	0.447261	0	82476	92	1	0	0	0	0	0	1	34.2263	1	1	0	1	0	1	1	3	0	1	1	0	0	1	1	0	1	0	0	0	0	0	1	0	0	0	4	0	0	0	25	1
47646	2007-11-10	350	124.113	1.78513	0.72	0.45	0	82497	85	0	0	0	0	0	0	1	37.5	1	1	0	1	0	1	1	3	1	0	1	1	1	0	0	1	1	0	1	0	1	0	1	0	0	0	4	1	0	0	20	1
153519	2007-11-10	643	94.3161	1.83441	0.53	0.354519	0	82497	85	0	1	0	0	1	1	1	33.1096	1	0	0	1	0	0	0	1	0	0	0	1	0	0	0	1	0	0	0	0	0	0	1	0	0	0	3	0	0	0	39	0
13011	2007-11-10	775	92.427	1.82072	0.57	0.433984	0	82497	85	0	0	0	0	0	0	1	23.8625	1	1	0	0	0	0	1	2	0	0	1	1	0	0	0	1	0	0	0	0	0	0	0	0	0	0	3	0	0	0	44	0
82591	2009-05-08	312.5	104.778	1.8481	0.37	0.83	1	82591	74	1	0	0	0	0	0	0	-124.324	1	1	1	1	1	1	0	3	0	0	0	1	1	1	0	0	1	1	0	0	0	0	0	0	0	0	3	1	0	0	39	1
3185	2009-05-08	1987.5	145.338	3.34301	0.53	0.495172	0	82591	74	1	0	0	0	0	0	0	6.57139	1	1	1	0	1	1	1	3	0	0	1	0	0	1	0	0	1	0	0	0	0	0	0	0	1	0	4	0	0	0	20	1
91654	2009-05-08	750	262.009	3.13492	0.37	0.33	0	82591	74	1	1	0	0	1	1	1	10.8108	1	0	0	0	0	1	1	3	1	0	1	1	0	0	0	1	1	0	0	0	0	0	1	0	0	0	3	1	0	0	42	1
86194	2001-12-12	600	134.907	4.87077	0.5	0.385905	0	83648	73	1	0	0	0	0	1	1	22.819	1	0	1	0	0	0	1	3	0	1	1	1	1	0	1	1	1	1	0	0	0	0	1	0	0	0	4	0	0	0	16	0
83649	2005-02-23	475	176.58	2.94601	0.57	0.424727	1	83649	77	1	0	0	0	0	0	1	25.4865	1	1	0	0	0	0	0	1	0	0	1	1	1	0	0	0	1	0	0	0	0	0	1	0	0	0	3	0	0	0	38	0
141631	2003-10-18	1112.5	223.506	4.5696	0.67	0.65	0	84571	88	1	0	0	0	0	0	0	2.98508	0	1	1	0	0	1	0	3	1	0	0	0	0	0	0	0	0	1	0	0	0	1	0	0	0	0	3	0	0	0	31	1
104872	2012-02-02	150	123.457	1.33063	0.85	0.489697	0	84669	77	1	0	0	0	0	0	0	42.3885	1	1	0	0	0	0	1	3	0	0	0	0	0	0	0	0	1	0	0	0	0	0	0	0	0	0	4	0	0	1	20	0
70005	2012-02-02	125	11.241	1.00482	0.5	0.504936	0	84669	77	1	0	0	0	0	0	0	-0.987148	1	1	1	1	0	0	1	3	0	0	0	1	1	1	0	1	1	0	0	0	0	0	0	0	0	0	3	0	0	1	37	0
27448	1996-08-16	150	105.263	1.56062	0.68	0.404737	0	85045	84	1	0	0	0	0	1	1	40.4799	1	1	1	0	0	0	0	3	0	0	0	1	0	1	0	0	1	0	1	0	0	0	1	0	0	0	3	0	1	0	42	0
85297	2008-06-12	600	279.07	2.35462	0.44	0.279106	1	85297	58	0	1	0	1	1	1	1	36.5668	1	0	0	0	0	1	0	3	0	0	1	0	0	1	0	0	1	0	0	1	0	0	1	0	1	0	3	0	1	0	52	1
99300	2001-09-06	825	149.051	4.65721	0.52	0.29	0	86159	79	1	1	0	1	1	1	1	44.2308	0	1	0	0	0	0	0	1	0	0	0	0	0	0	0	0	0	0	0	1	0	0	0	0	0	0	3	0	0	0	53	0
9878	2001-09-06	712.5	101.207	7.71	0.68	0.406064	0	86159	79	1	0	0	0	0	1	1	40.2847	1	1	1	0	0	0	0	3	0	1	1	1	0	0	1	0	1	0	0	0	0	0	0	0	0	0	4	0	0	0	19	0
184008	2002-10-14	1215	275.042	4.83791	0.6	0.29197	0	86174	77	1	1	0	1	1	1	1	51.3383	0	1	0	0	0	0	0	1	0	0	1	0	0	0	0	0	1	0	0	0	0	0	0	0	0	0	2	0	0	0	61	0
86194	2002-06-16	700	142.494	5.38002	0.5	0.378264	1	86194	74	1	0	0	0	0	1	1	24.3472	1	0	1	0	0	0	1	3	0	0	0	1	1	0	0	1	1	1	0	0	0	0	1	0	0	0	4	0	0	0	17	0
27527	2002-06-16	525	224.599	2.55996	0.63	0.401094	0	86194	74	1	0	0	0	0	1	1	36.3343	1	1	1	1	0	0	1	3	0	1	1	0	0	0	0	0	1	0	0	0	0	0	0	0	0	0	3	0	0	0	57	0
157081	1997-10-05	175	115.702	1.65645	0.49	0.35	0	86692	84	1	1	0	0	1	1	1	28.5714	0	1	0	0	0	0	1	1	0	0	0	0	0	0	0	0	0	0	1	0	0	0	0	0	0	0	4	0	0	0	28	0
86774	2009-08-15	688.5	297.087	2.53806	0.73	0.335338	1	86774	79	1	1	0	0	1	1	1	54.0633	0	1	0	0	0	0	0	1	0	0	0	0	0	0	0	0	1	0	0	0	0	1	1	0	0	0	1	0	0	0	127	0
36900	2009-08-15	2587.5	203.62	3.61406	0.49	0.179026	0	86774	79	1	1	1	1	1	1	1	63.4642	1	1	1	1	0	0	0	2	0	1	1	1	0	0	1	0	1	0	0	0	0	0	1	0	0	0	2	0	0	0	62	0
152529	2009-08-15	201.5	31.5336	1.65645	0.78	0.521584	0	86774	79	1	0	0	0	0	0	0	33.1303	1	1	0	1	0	0	0	3	0	0	1	1	0	1	1	1	1	0	1	0	0	0	0	0	0	0	3	0	0	0	50	0
87339	1999-05-07	162.5	107.438	1.65645	0.57	0.415814	1	87339	73	1	0	0	0	0	1	1	27.0503	1	0	1	0	0	0	0	3	0	0	1	1	0	1	0	1	1	0	0	0	0	0	0	0	0	0	3	0	1	0	47	0
73039	1999-05-07	337.5	97.7552	3.78108	0.54	0.495248	0	87339	73	1	0	0	0	0	0	0	8.28738	1	1	1	1	0	0	0	3	0	1	1	0	0	0	1	0	1	0	0	0	0	0	1	0	0	0	4	0	0	0	25	0
74790	2001-05-27	275	100.365	3.00077	0.55	0.325656	0	88436	84	1	1	0	0	1	1	1	40.7899	1	0	1	0	0	0	0	2	0	0	1	1	0	0	0	1	1	0	0	0	0	0	0	0	0	0	3	0	0	0	41	0
55326	2008-06-25	200	101.138	2.1657	0.57	0.388235	0	88451	89	1	0	0	0	0	1	1	31.8885	1	0	1	0	0	0	0	2	0	0	0	0	0	0	0	0	0	0	0	0	0	0	1	0	0	0	3	0	0	0	36	0
88925	1997-07-04	900	300.501	3.28004	0.63	0.281738	1	88925	96	0	1	0	1	1	1	1	55.2797	1	0	0	0	1	0	0	2	0	0	0	0	0	1	0	0	1	0	0	0	0	0	0	0	0	0	3	0	0	0	40	0
64579	2001-08-18	850	178.853	1.04589	0.66	0.427747	0	89060	69	1	0	0	0	0	0	1	35.1898	1	0	0	0	0	0	0	2	0	0	1	1	0	0	0	1	0	0	0	0	0	0	0	0	0	0	3	0	1	0	54	0
90577	1995-02-18	675	391.872	1.88643	0.59	0.30535	1	90577	75	1	1	0	0	1	1	1	48.2457	1	0	1	0	0	0	0	3	0	1	1	0	1	1	0	0	1	0	0	0	0	0	0	0	0	0	5	0	1	0	8	0
90644	2005-04-19	1087.5	221.939	5.36633	0.4	0.492853	1	90644	70	1	0	0	0	0	0	0	-23.2133	0	1	0	0	1	0	0	3	0	0	0	0	0	0	0	0	0	0	0	0	0	1	0	0	0	0	3	0	0	0	59	1
148183	2005-04-19	425	101.251	4.59698	0.67	0.343248	0	90644	70	1	1	0	0	1	1	1	48.7689	1	1	1	1	0	1	0	3	0	0	0	0	0	0	0	0	0	0	0	0	0	0	0	0	0	0	4	0	0	0	28	1
91642	2001-03-26	475	204.962	2.53806	0.5	0.26	1	91642	68	1	1	0	1	1	1	1	48	0	1	0	0	0	0	0	2	0	0	0	0	0	0	0	0	0	0	0	0	0	1	1	0	0	0	2	0	0	0	68	0
111762	2010-05-29	325	149.083	2.38747	0.5	0.411797	0	92195	77	1	0	0	0	0	1	1	17.6405	0	1	0	0	0	0	0	1	0	0	1	0	0	0	0	0	0	1	0	0	0	1	1	0	0	0	2	0	1	0	71	0
179791	2010-06-04	1375	246.305	4.38068	0.51	0.323223	0	92221	74	1	1	0	0	1	1	1	36.6229	0	1	0	0	1	1	1	3	1	0	0	0	0	0	0	1	1	0	1	0	0	1	1	0	0	0	3	0	0	0	34	1
52587	2005-07-08	366	111.67	3.58942	1.16	0.579239	0	93341	76	1	0	0	0	0	0	0	50.0656	1	0	1	1	1	0	0	3	0	0	0	0	0	0	0	0	0	0	0	0	0	0	0	0	0	0	3	0	1	0	38	0
112296	2005-07-08	900	314.685	3.13219	0.56	0.362572	0	93341	76	1	0	0	0	0	1	1	35.255	1	1	0	0	0	0	0	2	0	0	0	0	0	0	0	0	0	0	0	0	0	0	0	0	0	0	3	0	0	0	44	0
74169	2005-04-02	400	155.945	1.3717	0.65	0.466147	0	95003	91	1	0	0	0	0	0	1	28.2851	1	1	1	1	1	0	0	3	0	0	1	0	1	1	0	1	1	0	0	0	1	0	0	0	1	0	4	0	1	0	25	0
142687	2007-05-13	775	83.9653	1.06779	0.57	0.394418	0	95007	91	0	0	0	0	0	1	1	30.8039	1	0	0	1	0	0	0	2	0	0	0	0	0	1	1	0	1	0	0	0	0	0	0	0	0	0	3	0	0	0	31	0
116591	2007-05-13	2125	170.443	1.3142	0.52	0.247136	0	95007	91	0	1	0	1	1	1	1	52.4739	0	1	0	0	0	0	0	1	0	0	0	0	0	0	0	1	0	0	1	0	0	1	1	0	0	0	3	0	1	0	47	0
54712	2004-08-11	250	105.932	2.5846	0.65	0.42466	0	95546	89	0	0	0	0	0	0	1	34.6677	1	0	1	0	0	1	0	3	1	0	1	1	1	1	0	0	1	0	0	0	0	0	0	0	0	0	4	1	1	0	24	1
118680	2001-08-31	725	188.434	4.21367	0.71	0.275656	0	95595	76	1	1	0	1	1	1	1	61.1752	1	0	0	0	0	0	0	2	0	0	1	0	0	0	0	1	0	0	1	0	0	0	1	0	0	0	2	0	0	0	64	0
184008	2001-08-31	915	269.514	3.7181	0.6	0.304202	0	95595	76	1	1	0	0	1	1	1	49.2996	0	1	0	0	0	0	0	1	0	0	1	0	0	0	0	0	1	0	0	0	0	0	0	0	0	0	2	0	1	0	61	0
96097	2004-02-19	650	187.455	3.7975	0.6	0.41988	1	96097	94	1	0	0	0	0	1	1	30.0201	1	1	1	1	0	0	1	3	0	0	1	0	0	1	1	0	1	0	1	0	0	0	1	0	0	0	3	0	0	0	35	0
74790	2002-03-04	350	101.67	3.77012	0.55	0.326284	0	96119	85	1	1	0	0	1	1	1	40.6756	1	0	1	0	0	0	0	2	0	0	1	1	0	0	0	1	1	0	0	0	0	0	1	0	0	0	3	0	0	0	33	0
99267	2005-03-05	377.75	106.86	3.87143	0.65	0.506816	1	99267	88	1	0	0	0	0	0	0	22.0284	1	0	1	1	1	0	0	3	0	1	1	0	0	1	0	0	1	0	0	0	0	0	1	0	0	0	4	0	0	1	25	0
74790	2005-03-05	625	101.051	6.77363	0.55	0.334006	0	99267	88	1	1	0	0	1	1	1	39.2716	1	0	1	0	0	0	0	2	0	0	1	1	0	0	0	1	1	0	0	0	0	0	0	0	0	0	3	0	0	0	31	0
99466	2011-03-11	200	101.911	2.14927	0.41	0.475	1	99466	69	1	0	0	0	0	0	1	-15.8537	1	1	0	1	0	0	0	3	0	0	0	1	0	0	1	1	0	0	1	1	0	0	1	0	1	0	2	1	0	0	67	0
100513	2000-10-26	150	161.29	1.01851	0.51	0.36	1	100513	78	1	0	0	0	0	1	1	29.4118	1	0	1	0	0	0	0	3	0	0	1	0	0	1	0	0	1	0	0	0	0	0	0	0	0	0	3	0	0	0	39	0
74805	2000-10-26	175	93.0851	2.05892	0.55	0.437653	0	100513	78	1	0	0	0	0	0	1	20.4267	1	0	0	0	0	0	0	1	0	0	0	1	0	0	0	1	0	0	0	0	0	0	1	0	0	0	3	0	1	0	57	0
100563	2003-12-18	550	94.8685	6.34925	0.4	0.295145	1	100563	74	1	1	0	1	1	1	1	26.2138	1	1	1	0	1	0	0	3	0	1	0	0	0	0	0	0	0	1	0	0	0	1	1	0	0	0	3	0	0	1	36	0
100622	2000-07-14	87.5	69.4444	1.37991	0.72	0.490635	1	100622	63	1	0	0	0	0	0	0	31.8563	1	1	1	0	0	0	0	3	0	1	0	0	1	0	0	0	1	0	0	0	0	0	0	0	0	0	3	0	0	0	38	0
74315	2000-07-14	750	308.325	2.664	0.49	0.29431	0	100622	63	1	1	0	1	1	1	1	39.9368	1	0	0	0	0	0	0	2	0	0	1	0	0	0	0	1	0	0	0	0	0	0	0	0	0	0	2	0	1	0	73	0
101081	1997-10-23	540	162.162	1.26218	0.53	0.352521	1	101081	73	1	1	0	0	1	1	1	33.4866	1	0	0	0	0	0	0	1	0	0	0	0	0	0	0	0	1	0	1	1	0	0	0	0	0	0	2	0	0	0	62	0
106382	1997-10-23	675	296.703	2.49151	0.51	0.348387	0	101081	73	1	1	0	0	1	1	1	31.6889	1	1	0	0	0	0	1	1	0	0	0	0	0	0	0	0	0	0	0	0	0	0	0	0	0	0	3	0	0	0	37	0
165237	2012-01-30	333.75	103.73	3.52371	0.46	0.434098	0	101084	88	0	0	0	0	0	0	1	5.63091	1	1	0	1	0	1	1	3	1	0	1	1	0	1	1	1	1	0	1	0	0	0	1	0	0	0	2	1	0	0	71	1
101168	2011-05-04	1650	270.381	5.11445	0.47	0.263852	1	101168	75	1	1	0	1	1	1	1	43.8612	0	1	1	0	0	1	1	3	1	0	1	1	0	0	0	1	1	0	0	0	0	0	0	0	0	0	4	1	0	0	25	1
39026	2011-05-04	1575	256.933	5.19932	0.59	0.307974	0	101168	75	1	1	0	0	1	1	1	47.8011	1	0	1	0	0	0	1	2	0	0	1	1	0	0	0	1	0	1	0	0	0	0	1	0	0	0	3	0	0	0	54	0
101245	2011-09-27	550	86.2407	5.63191	0.87	0.440275	0	101241	67	0	0	0	0	0	0	1	49.3937	1	0	1	1	0	0	1	3	0	1	1	1	0	1	1	1	1	0	0	0	0	0	1	0	0	0	4	0	0	1	19	0
124244	2011-09-27	675	330.882	2.23415	0.43	0.27	0	101241	67	0	1	0	1	1	1	1	37.2093	0	1	0	0	0	0	1	1	0	0	1	0	0	0	0	0	0	0	1	0	0	0	0	0	0	0	1	0	1	0	96	0
101245	2011-10-23	550	85.3706	5.7031	0.87	0.43947	1	101245	67	0	0	0	0	0	0	1	49.4862	1	0	1	1	0	0	1	3	0	1	1	1	0	1	1	1	1	0	0	0	0	0	1	0	0	0	4	0	0	1	18	0
103326	2009-04-17	375	408.719	1.00482	0.92	0.381681	0	102248	75	0	0	0	0	0	1	1	58.513	1	1	0	1	0	1	1	3	1	0	1	1	0	0	0	1	0	0	0	0	0	1	0	0	0	0	3	1	0	0	52	1
18064	2011-07-01	600	159.893	4.10963	0.53	0.384248	0	102282	73	0	0	0	0	0	1	1	27.5003	1	0	0	0	0	0	1	3	0	0	0	1	0	0	0	1	0	1	0	0	0	0	0	0	0	0	3	0	1	1	41	0
179168	2005-01-02	825	100.213	9.01599	0.42	0.409204	0	102736	79	1	0	0	0	0	1	1	2.57038	1	1	1	1	0	1	1	3	0	0	1	1	1	0	1	1	0	0	0	0	0	0	0	0	0	0	3	0	0	0	53	1
142257	2005-01-02	550	306.834	1.96309	0.59	0.33	0	102736	79	1	1	0	0	1	1	1	44.0678	1	1	0	0	0	0	1	3	0	0	0	0	0	1	0	0	0	1	0	0	0	1	1	0	0	0	3	0	0	0	48	0
103326	2011-01-11	550	219.78	2.74066	0.92	0.416352	1	103326	77	0	0	0	0	0	1	1	54.7444	1	1	0	1	0	1	1	3	1	0	1	1	0	0	0	1	1	0	0	0	0	1	0	0	0	0	3	1	0	1	44	1
105928	2011-01-11	200	186.916	1.17183	0.71	0.37565	0	103326	77	0	0	0	0	0	1	1	47.0916	0	1	0	0	1	0	1	3	0	0	0	0	0	0	0	1	1	0	1	0	1	1	1	0	1	0	3	0	0	0	40	0
104284	1999-03-12	1075	285.335	4.12605	0.53	0.299977	1	104284	74	0	1	0	1	1	1	1	43.4005	1	0	1	0	1	0	0	3	0	1	1	0	0	1	0	0	1	1	0	1	1	0	0	0	1	0	3	0	1	0	37	0
26980	2010-05-04	377.5	213.579	1.93571	0.55	0.394987	0	104301	82	0	0	0	0	0	1	1	28.1841	1	1	0	0	0	1	1	3	1	0	1	1	0	0	0	1	0	1	0	0	0	0	1	0	0	0	3	1	0	0	43	1
104344	2010-08-14	150	149.626	1.09791	0.45	0.48323	1	104344	77	0	0	0	0	0	0	0	-7.38454	1	1	1	1	0	1	1	3	0	0	0	0	0	0	0	0	1	0	0	0	0	1	1	0	0	0	4	0	0	0	23	1
188633	1999-11-12	525	183.566	3.13219	0.71	0.358379	0	104795	74	1	1	0	0	1	1	1	49.5241	1	0	1	0	0	0	0	2	0	0	1	0	0	1	0	0	1	0	1	0	0	0	0	0	0	0	3	0	0	0	43	0
118680	1999-11-12	400	181.612	2.41211	0.71	0.292072	0	104795	74	1	1	0	1	1	1	1	58.8631	1	0	0	0	0	0	0	2	0	0	1	0	0	0	0	1	0	0	1	0	0	0	1	0	0	0	3	0	0	0	59	0
105838	2001-10-11	150	155.039	1.05958	0.37	0.390542	1	105838	79	0	0	0	0	0	1	1	-5.55199	1	0	1	1	0	0	1	3	0	1	0	1	0	0	0	0	1	0	0	0	0	0	0	0	0	0	2	0	0	0	60	0
62364	2001-11-13	900	137.51	7.16789	0.63	0.528659	0	105847	78	1	0	0	0	0	0	0	16.0858	1	0	1	0	0	0	0	2	0	0	1	1	1	0	0	0	1	0	0	0	0	0	1	0	0	0	3	0	0	0	44	0
52572	2010-03-10	1191	101.73	3.7537	0.53	0.39	0	106395	84	1	0	0	0	0	1	1	26.4151	0	1	0	1	0	0	1	2	0	1	0	0	0	1	0	0	0	1	0	0	0	1	1	0	0	0	3	0	1	0	46	0
57021	2010-03-10	675	307.868	2.40116	0.58	0.382606	0	106395	84	1	0	0	0	0	1	1	34.0334	1	0	0	0	0	0	1	1	0	0	1	1	0	0	0	1	0	0	0	0	0	0	1	0	0	0	2	0	0	0	66	0
106996	2007-05-09	300	291.971	1.12529	0.62	0.183841	1	106996	78	0	1	1	1	1	1	1	70.3482	1	0	1	1	0	0	0	2	0	0	1	1	1	0	1	1	1	0	0	1	0	0	0	0	0	0	3	0	0	0	52	0
47646	2009-08-27	600	134.529	3.58121	0.72	0.45	0	108050	87	0	0	0	0	0	0	1	37.5	1	1	0	1	1	1	1	3	1	0	0	1	1	0	0	1	1	0	0	0	1	0	1	0	0	0	4	1	0	0	17	1
93281	2009-08-27	700	90.7029	3.56752	0.38	0.322461	0	108050	87	0	1	0	0	1	1	1	15.1418	0	1	1	0	0	0	1	3	0	0	1	0	1	0	0	0	0	0	0	0	0	0	0	0	0	0	3	0	0	0	56	0
175681	2009-08-27	975	297.256	3.59216	0.42	0.234109	0	108050	87	0	1	0	1	1	1	1	44.2599	0	1	0	0	0	0	1	1	0	0	1	0	0	0	0	0	0	1	0	1	0	1	1	0	0	0	3	0	1	0	48	0
109270	2012-05-07	550	97.6476	6.16855	0.43	0.400447	1	109270	71	1	0	0	0	0	1	1	6.87282	0	1	0	0	0	1	1	1	0	0	1	0	0	0	0	0	1	0	1	0	0	0	0	0	0	0	3	0	0	0	58	1
136398	2012-05-07	2100	237.221	6.21783	0.46	0.418917	0	109270	71	1	0	0	0	0	1	1	8.93101	1	0	0	1	0	0	1	2	0	0	0	1	0	0	0	1	0	1	1	0	0	0	0	0	0	0	2	0	0	0	64	0
109287	2011-02-07	900	299.501	3.29099	0.47	0.284764	1	109287	68	1	1	0	1	1	1	1	39.4118	1	0	0	0	0	0	0	2	0	0	1	0	0	0	0	0	0	0	0	0	0	0	0	0	0	0	2	0	1	0	71	0
34160	2011-02-07	175	101.156	1.89464	0.61	0.481116	0	109287	68	1	0	0	0	0	0	0	21.1285	1	1	0	0	0	1	1	3	1	0	0	0	0	0	0	1	1	0	0	0	0	1	1	0	0	0	4	0	0	1	23	1
110250	2009-10-13	987.5	104.167	3.68799	0.49	0.43	1	110250	81	1	0	0	0	0	0	1	12.2449	1	0	1	0	0	0	0	2	0	0	1	0	0	1	0	1	1	0	0	1	0	0	0	0	0	0	1	0	0	0	92	0
192438	2009-10-13	300	25.7898	2.57913	0.55	0.484754	0	110250	81	1	0	0	0	0	0	0	11.8629	1	0	0	0	0	1	1	3	1	0	1	0	0	0	0	1	1	0	0	0	1	0	0	0	0	0	3	0	0	0	42	1
110714	2004-10-04	275	83.7139	3.59763	0.69	0.513604	1	110714	79	1	0	0	0	0	0	0	25.5646	1	0	0	0	0	1	1	3	1	0	1	1	0	1	0	1	1	0	0	1	0	0	0	0	0	0	5	1	0	1	10	1
53075	2004-10-04	150	27.5862	1.02398	0.53	0.581219	0	110714	79	1	0	0	0	0	0	0	-9.66406	1	0	1	0	1	1	0	3	1	0	1	1	0	0	0	1	1	0	0	0	0	0	0	0	1	0	3	0	0	0	46	1
164642	2004-10-04	225	145.396	1.69478	0.74	0.525679	0	110714	79	1	0	0	0	0	0	0	28.9622	1	1	1	1	0	0	1	2	0	1	1	0	0	0	1	0	1	0	1	0	0	0	0	0	0	0	3	0	0	0	47	0
111256	2010-07-18	825	93.405	4.5121	0.53	0.444311	1	111256	72	1	0	0	0	0	0	1	16.1678	0	1	0	0	0	1	1	2	0	0	1	1	0	0	0	1	0	1	1	0	0	1	1	0	0	0	1	0	0	0	107	1
185721	2010-07-18	125	111.111	1.23207	0.56	0.42	0	111256	72	1	0	0	0	0	1	1	25	0	0	0	0	0	0	1	3	0	0	0	0	0	0	0	0	0	0	1	0	0	0	0	0	0	0	3	0	0	0	40	0
39997	2010-07-18	1175	295.412	4.35604	0.37	0.29	0	111256	72	1	1	0	1	1	1	1	21.6216	1	0	0	0	0	0	0	2	0	0	1	1	0	0	0	1	0	1	1	0	0	0	1	0	0	0	3	0	0	0	37	0
110250	2004-05-05	587.5	130.194	4.94196	0.49	0.43	0	111723	76	1	0	0	0	0	0	1	12.2449	1	0	1	0	0	0	0	2	0	0	0	0	0	1	0	1	1	0	0	1	0	0	0	0	0	0	2	0	0	0	80	0
9328	2004-05-05	528.75	332.547	1.74132	0.62	0.328294	0	111723	76	1	1	0	0	1	1	1	47.0493	1	0	1	0	0	0	0	2	0	0	0	1	1	0	0	1	0	1	0	0	0	0	1	0	0	0	3	0	0	0	49	1
185184	2000-08-10	1950	286.554	7.45263	0.62	0.427785	0	111786	64	0	0	0	0	0	0	1	31.0025	0	1	0	0	1	0	0	2	0	0	1	0	0	0	0	0	1	0	0	0	0	0	0	0	1	0	2	0	0	0	66	0
42806	2002-11-12	162.5	122.411	1.45384	0.58	0.453576	0	112860	75	1	0	0	0	0	0	1	21.7973	1	1	1	1	0	0	1	3	0	1	1	1	0	0	1	0	1	0	0	0	0	0	0	0	0	0	3	0	1	0	59	0
112908	2011-12-24	550	84.6805	5.82904	0.72	0.468377	1	112908	78	1	0	0	0	0	0	1	34.9476	1	1	1	1	0	1	1	3	1	0	1	0	0	0	0	1	1	0	0	0	0	1	1	0	0	0	4	1	0	0	15	1
169360	2011-12-24	1024	191.76	5.84821	0.44	0.367381	0	112908	78	1	0	0	0	0	1	1	16.5042	1	1	1	0	0	0	0	3	0	0	1	1	0	0	1	1	1	0	0	0	0	1	1	0	0	0	3	0	0	0	42	0
113905	2000-12-19	280	84.2739	2.33271	0.7	0.523008	1	113905	85	1	0	0	0	0	0	0	25.2846	1	0	1	0	0	1	0	3	1	1	1	0	0	1	1	0	1	0	0	1	0	0	0	0	0	0	3	1	0	0	33	1
141631	2000-12-19	537.5	224.426	1.74132	0.67	0.65	0	113905	85	1	0	0	0	0	0	0	2.98508	0	1	1	0	0	1	0	3	1	0	0	0	0	0	0	0	1	0	0	1	0	0	0	0	0	0	3	1	0	0	47	1
119237	1999-12-17	150	116.732	1.40729	0.54	0.361801	1	119237	96	0	0	0	0	0	1	1	32.9999	1	0	0	0	0	0	0	1	0	0	0	0	0	0	0	0	0	0	1	0	0	0	0	0	0	0	3	0	0	0	35	0
119337	2011-07-08	100	56.2588	1.94667	0.64	0.57099	1	119337	84	1	0	0	0	0	0	0	10.7829	1	0	1	1	1	0	1	3	0	1	0	0	0	0	1	1	1	0	0	0	1	0	0	0	1	0	4	0	0	0	26	0
167854	2001-12-12	125	112.108	1.22111	0.66	0.609975	0	119879	81	0	0	0	0	0	0	0	7.57949	1	0	1	0	0	1	0	3	1	1	1	0	0	1	0	0	1	1	0	0	0	0	0	0	0	0	3	1	1	0	49	1
150667	2001-12-12	350	208.024	1.84262	0.62	0.362777	0	119879	81	0	0	0	0	0	1	1	41.4876	1	0	0	0	1	0	0	2	0	0	1	1	0	0	0	1	1	1	0	1	0	0	0	0	0	0	4	1	1	0	27	0
62364	2003-08-18	1050	128.795	8.92838	0.63	0.528659	0	119897	80	1	0	0	0	0	0	0	16.0858	1	0	1	0	0	0	0	2	0	0	1	1	1	0	0	0	1	0	0	0	0	0	1	0	0	0	3	0	1	0	36	0
112296	2008-03-19	1575	295.914	1.99321	0.56	0.359054	0	119949	79	1	1	0	0	1	1	1	35.8832	1	1	0	0	0	0	0	2	0	0	1	0	0	0	0	1	0	0	1	0	0	0	1	0	0	0	3	0	0	0	50	0
101644	2008-03-19	600	343.348	1.91381	0.57	0.335086	0	119949	79	1	1	0	0	1	1	1	41.213	0	1	0	0	0	0	1	3	0	0	1	0	0	0	0	1	0	0	1	0	1	0	0	0	1	0	3	0	0	0	35	0
131236	2008-03-24	650	84.7181	2.19855	0.4	0.265627	0	120460	86	0	1	0	1	1	1	1	33.5932	0	0	0	0	0	0	0	2	0	0	1	0	0	0	0	0	0	0	0	0	0	0	0	0	0	0	3	0	0	0	37	0
16338	2008-03-24	450	142.518	2.13832	0.46	0.33	0	120460	86	0	1	0	0	1	1	1	28.2609	0	1	0	0	0	0	1	2	0	0	1	0	0	0	0	1	1	0	1	0	0	0	0	1	0	0	3	0	0	0	45	0
58989	2001-12-08	525	331.23	1.73584	0.55	0.384876	0	120472	77	1	0	0	0	0	1	1	30.0226	1	0	0	0	0	0	0	1	0	0	0	1	0	0	0	0	1	0	0	0	0	0	1	0	0	0	3	0	0	0	30	0
105057	2008-03-16	3100	286.705	2.0863	0.74	0.357252	0	120754	52	1	1	0	0	1	1	1	51.7227	1	1	1	0	0	0	1	2	0	0	1	0	0	0	0	1	1	0	0	0	0	0	0	0	0	0	3	0	1	0	43	0
120977	2000-09-11	1650	276.151	6.54364	0.51	0.18	1	120977	81	1	1	1	1	1	1	1	64.7059	1	0	1	1	1	0	0	3	0	1	1	0	0	1	0	0	1	0	0	0	0	0	1	0	0	0	3	0	0	0	40	0
90612	2010-01-09	400	77.1456	4.0138	0.42	0.378087	0	121028	80	0	0	0	0	0	1	1	9.97918	1	1	1	0	1	0	1	3	0	1	0	1	0	1	0	1	1	0	0	1	0	0	0	1	1	0	3	0	0	0	58	0
26402	2001-02-21	525	312.966	1.83715	0.49	0.329362	0	125162	83	0	1	0	0	1	1	1	32.7833	1	0	0	0	0	0	0	2	0	0	0	1	0	1	0	0	1	0	0	0	0	0	0	0	0	0	3	0	0	0	33	0
1254	2001-04-12	1487.5	244.353	6.66685	0.68	0.3	0	125206	77	0	1	0	0	1	1	1	55.8824	1	0	0	0	0	1	0	2	1	0	1	0	0	1	0	0	1	0	0	0	0	0	0	0	0	0	4	0	0	0	23	1
150380	2011-12-25	1425	215.257	5.67846	0.46	0.36	0	125460	61	1	1	0	0	1	1	1	21.7391	0	1	0	0	0	0	1	1	0	0	1	0	0	0	0	0	0	0	0	0	0	0	0	0	0	0	2	0	0	0	84	0
41762	2003-03-24	750	118.11	4.8078	0.58	0.463748	0	126550	65	1	0	0	0	0	0	1	20.0434	0	1	0	1	0	0	1	1	0	0	0	0	0	0	0	0	0	0	1	0	0	0	0	0	0	0	3	0	1	0	56	0
185720	2003-03-24	637.5	177.083	3.94261	0.78	0.53127	0	126550	65	1	0	0	0	0	0	0	31.8885	1	0	0	0	0	0	0	1	0	0	0	1	0	0	0	1	1	0	0	0	0	0	1	0	0	0	2	0	0	0	71	0
127081	2008-12-02	200	127.592	1.71668	0.69	0.46	1	127081	79	0	0	0	0	0	0	1	33.3333	1	0	1	0	0	0	1	3	0	0	0	1	0	1	0	1	1	0	0	0	0	0	0	1	0	0	3	0	0	1	36	0
108351	2010-01-09	536.75	86.3636	3.9563	0.63	0.32885	0	127316	56	1	1	0	0	1	1	1	47.8017	1	0	1	1	0	0	0	3	0	1	1	1	0	0	0	1	1	0	0	0	0	0	1	0	0	0	3	0	0	0	47	0
129145	1996-12-14	175	113.269	1.69204	0.73	0.429494	1	129145	88	0	0	0	0	0	0	1	41.1653	1	0	1	0	0	0	0	3	0	0	1	0	0	0	0	0	1	0	0	1	0	0	1	0	0	0	5	0	0	0	6	0
184008	1999-12-25	465	250.336	2.03428	0.6	0.348389	0	129683	74	1	1	0	0	1	1	1	41.9351	0	1	0	0	0	0	0	1	0	0	1	0	0	0	0	0	1	0	0	1	0	0	0	0	0	0	2	0	0	0	69	0
129845	2004-09-15	1350	133.169	2.60103	0.59	0.438219	1	129845	58	1	0	0	0	0	0	1	25.7257	1	0	0	0	0	0	0	2	0	0	1	1	0	0	0	1	1	0	0	0	0	0	1	0	0	0	3	0	0	0	47	0
1945	2001-11-21	300	216.998	1.51407	0.5	0.321092	0	130218	70	1	1	0	0	1	1	1	35.7817	1	1	0	0	0	1	1	3	1	0	0	0	0	0	0	0	0	0	0	1	0	0	0	0	0	0	2	0	0	1	63	1
113905	1999-12-09	180	75.5509	1.30325	0.7	0.523008	0	130673	84	1	0	0	0	0	0	0	25.2846	1	0	1	0	0	0	0	2	0	1	1	0	0	1	1	0	1	0	0	1	0	0	0	0	0	0	3	0	0	0	44	0
188633	1998-07-01	300	186.047	1.76596	0.71	0.352732	0	130720	73	1	1	0	0	1	1	1	50.3194	1	0	1	0	0	0	0	2	0	0	1	0	0	1	0	0	1	0	1	0	0	0	0	0	1	0	3	0	0	0	43	0
133035	2008-11-09	451	122.972	2.84197	0.48	0.475466	1	133035	80	0	0	0	0	0	0	1	0.944531	1	0	1	0	1	1	1	3	1	0	1	0	1	0	0	0	1	0	0	1	0	0	0	0	1	0	4	0	1	0	16	1
134681	1997-05-05	225	133.531	1.84536	0.48	0.400014	1	134681	72	1	0	0	0	0	1	1	16.6638	1	1	0	0	0	0	0	3	0	0	1	1	0	1	0	0	1	0	1	0	1	0	0	0	0	0	3	0	1	0	47	0
142664	1995-03-06	175	186.667	1.02672	0.48	0.271118	0	135153	87	0	1	0	1	1	1	1	43.5172	1	1	0	0	1	0	0	3	0	0	0	0	0	0	0	0	1	0	0	0	0	0	0	0	0	0	4	0	0	0	26	0
74790	2002-07-18	400	105.75	4.14248	0.55	0.326284	0	135182	85	1	1	0	0	1	1	1	40.6756	1	0	1	0	0	0	0	2	0	0	1	1	0	0	0	1	1	0	0	0	0	0	1	0	0	0	3	0	0	0	33	0
99267	2002-07-18	125	110.375	1.24028	0.65	0.455849	0	135182	85	1	0	0	0	0	0	1	29.8694	1	0	1	1	1	0	0	3	0	1	1	0	0	1	0	0	1	0	0	0	1	0	0	0	0	0	3	0	0	0	35	0
55514	2010-06-14	365	90.1235	4.43544	0.48	0.462955	0	135367	68	1	0	0	0	0	0	1	3.55094	0	1	0	0	0	0	1	1	1	0	1	1	0	0	1	1	0	1	0	0	1	0	0	0	0	0	3	0	0	0	57	1
52192	2010-06-14	750	194.932	4.21367	0.61	0.3258	0	135367	68	1	1	0	0	1	1	1	46.5902	1	0	0	0	0	0	1	1	0	0	1	1	0	0	0	1	0	0	0	0	0	0	1	0	0	0	3	0	0	0	53	0
133035	2008-07-21	423	124.779	2.53806	0.48	0.505403	0	135807	80	0	0	0	0	0	0	0	-5.29224	1	0	1	0	1	1	1	3	1	0	1	0	1	0	0	0	1	0	0	1	0	0	0	0	1	0	4	0	1	0	18	1
113974	2008-01-14	625	201.776	1.64823	0.66	0.606014	0	136769	80	1	0	0	0	0	0	0	8.17965	1	1	0	1	1	0	0	3	1	1	1	0	0	1	0	1	1	0	1	0	0	0	1	0	1	0	3	0	0	0	45	1
69960	2008-01-14	150	93.1677	1.76322	0.55	0.445504	0	136769	80	1	0	0	0	0	0	1	18.9993	1	0	1	0	0	1	0	3	1	0	0	1	0	0	0	1	1	1	0	0	0	0	1	0	0	0	2	1	0	0	70	1
137654	2007-07-11	150	119.284	1.37718	0.57	0.451595	1	137654	93	1	0	0	0	0	0	1	20.7728	1	1	0	1	0	0	1	3	0	0	1	0	0	0	0	0	1	0	1	0	1	0	0	1	0	0	3	0	0	0	43	0
137710	1995-03-12	375	312.5	1.3142	0.69	0.35989	1	137710	71	1	1	0	0	1	1	1	47.842	1	0	0	0	0	0	0	1	0	0	1	0	0	0	0	0	1	0	0	0	0	0	0	0	0	0	3	0	0	0	47	0
101081	1995-03-12	240	255.319	1.02946	0.53	0.346316	0	137710	71	1	1	0	0	1	1	1	34.6574	1	0	0	0	0	0	0	1	0	0	0	0	0	0	0	0	1	0	1	1	0	0	0	0	0	0	2	0	0	0	70	0
120560	2010-09-17	375	94.2211	2.91863	0.45	0.46754	0	138387	72	1	0	0	0	0	0	1	-3.89777	1	0	0	0	0	0	0	1	0	0	1	1	0	0	0	1	0	0	0	0	0	0	1	0	0	0	3	0	0	0	57	0
113974	2010-12-06	1436.5	250.261	4.54222	0.66	0.606014	0	138883	82	1	0	0	0	0	0	0	8.17965	1	1	0	1	1	1	1	3	1	1	1	0	0	0	0	1	1	0	1	0	0	0	1	0	1	0	3	1	0	0	39	1
69960	2010-12-06	875	205.761	4.65721	0.55	0.461928	0	138883	82	1	0	0	0	0	0	1	16.0131	1	0	1	0	0	1	0	3	1	0	0	1	1	0	0	1	0	1	0	0	0	0	1	0	0	0	2	1	0	0	73	1
113974	2010-04-16	1268.5	246.072	3.90154	0.66	0.606014	0	138886	82	1	0	0	0	0	0	0	8.17965	1	1	0	1	1	1	1	3	1	1	1	0	0	0	0	1	1	0	1	0	0	0	1	0	1	0	3	1	0	1	47	1
186162	2010-04-16	175	107.527	1.78239	0.52	0.415313	0	138886	82	1	0	0	0	0	1	1	20.132	1	0	0	1	1	1	1	3	1	0	1	0	0	0	0	0	0	0	1	0	0	0	1	0	1	0	5	1	1	1	13	1
139424	2004-04-06	1200	196.963	2.29438	0.6	0.349388	1	139424	83	1	1	0	0	1	1	1	41.7686	1	0	1	1	1	0	0	3	0	1	1	0	1	1	0	1	1	1	0	1	0	0	0	0	0	0	4	0	0	0	15	0
133586	2004-04-06	425	41.5851	2.8447	0.42	0.417497	0	139424	83	1	0	0	0	0	1	1	0.596064	1	0	0	0	0	1	0	3	0	0	1	1	0	1	0	0	0	1	1	0	0	0	0	0	0	0	3	0	0	0	39	1
139468	2010-01-02	100	81.3008	1.34706	0.5	0.404747	1	139468	82	1	0	0	0	0	1	1	19.0505	1	0	1	0	1	0	1	3	0	0	0	1	1	1	1	1	0	1	0	0	0	0	1	0	1	0	3	0	0	0	54	1
113974	2010-01-02	1195	244.127	3.6168	0.66	0.606014	0	139468	82	1	0	0	0	0	0	0	8.17965	1	1	0	1	1	1	1	3	1	1	1	0	0	0	0	1	1	0	1	0	0	0	1	0	1	0	3	1	0	0	44	1
103213	2001-03-30	250	206.186	1.32789	0.58	0.489279	0	139956	88	1	0	0	0	0	0	0	15.6415	1	1	1	1	0	0	0	3	0	1	0	0	0	0	1	0	1	0	0	1	0	0	0	0	0	0	3	0	0	0	40	0
8646	2004-09-03	150	123.967	1.32516	0.61	0.47	0	139983	85	1	0	0	0	0	0	1	22.9508	1	0	0	0	0	0	0	1	0	0	1	0	0	0	0	0	1	0	1	0	0	0	0	0	0	0	3	0	0	0	56	0
42747	2004-09-03	311.5	111.649	3.05553	0.46	0.45	0	139983	85	1	0	0	0	0	0	1	2.17392	1	0	1	1	0	0	0	3	0	1	0	0	0	0	0	0	0	0	1	1	0	0	1	0	0	0	1	0	0	0	96	0
141631	2004-01-04	1112.5	215.08	4.78316	0.67	0.65	0	140535	89	1	0	0	0	0	0	0	2.98508	0	1	1	0	0	1	0	3	0	0	0	0	0	0	0	0	0	1	0	0	0	1	0	0	0	0	3	0	0	0	31	1
142257	2009-02-11	1375	247.971	3.0035	0.59	0.300622	1	142257	83	1	1	0	0	1	1	1	49.0471	1	1	0	0	1	1	1	3	0	0	0	0	0	0	0	0	0	1	0	1	0	1	1	0	0	0	3	0	0	0	40	1
33434	2009-02-11	1875	243.033	2.92684	0.64	0.432331	0	142257	83	1	0	0	0	0	0	1	32.4482	1	1	0	1	0	0	0	2	0	0	0	1	0	0	1	1	1	0	0	1	0	0	1	0	0	0	3	0	0	0	40	0
52572	2009-02-11	1086	101.235	2.68043	0.53	0.39	0	142257	83	1	0	0	0	0	1	1	26.4151	0	1	0	1	0	0	1	2	0	1	0	0	0	0	0	0	0	1	0	1	0	1	1	0	0	0	3	0	0	0	40	0
142714	2000-12-30	325	233.813	1.52229	0.51	0.318458	1	142714	78	1	1	0	0	1	1	1	37.5573	1	1	0	0	0	1	1	3	0	0	0	0	0	0	0	0	0	0	0	1	0	1	0	0	0	0	3	0	0	0	50	1
165225	2000-12-30	350	228.013	1.68109	0.57	0.376342	0	142714	78	1	0	0	0	0	1	1	33.9751	1	1	1	0	1	0	0	3	0	1	0	0	0	0	0	0	1	0	0	0	1	0	0	0	1	0	2	0	0	0	61	0
178071	2004-01-03	450	99.9445	4.931	0.59	0.46	0	142735	78	1	0	0	0	0	0	1	22.0339	0	1	1	1	0	0	1	3	0	1	1	1	0	0	1	1	0	0	1	0	0	0	0	0	0	0	3	0	1	0	34	0
41090	2004-10-04	900	103.33	9.53893	0.55	0.398339	0	142740	77	0	0	0	0	0	1	1	27.5747	1	1	0	0	0	0	0	2	1	1	0	1	1	0	0	1	1	0	0	0	0	1	1	0	1	0	3	1	0	0	37	1
142746	2003-05-21	250	102.249	2.67769	0.67	0.461865	1	142746	75	1	0	0	0	0	0	1	31.0649	1	1	1	0	0	1	1	3	1	0	1	0	0	1	0	1	1	0	0	0	0	1	0	0	0	0	3	1	1	0	34	1
8871	2001-07-29	275	53.0376	1.56062	0.65	0.507651	0	143899	55	1	0	0	0	0	0	0	21.8999	0	0	0	0	0	0	1	2	0	0	1	0	0	0	0	0	0	0	0	0	0	0	0	0	0	0	2	0	0	0	74	0
44500	2002-05-21	675	279.793	2.6421	0.46	0.298198	0	144892	66	1	1	0	1	1	1	1	35.1743	0	1	0	0	0	0	0	1	0	0	1	0	0	0	0	0	0	0	0	0	0	1	1	0	0	0	3	0	0	0	55	0
145388	1996-09-16	600	289.505	2.26974	0.55	0.297294	1	145388	66	1	1	0	1	1	1	1	45.9465	1	1	1	0	0	1	0	3	1	1	1	0	0	1	0	0	1	0	1	0	0	0	0	0	0	0	2	1	1	0	63	1
36900	1996-09-16	225	245.232	1.00482	0.49	0.235946	0	145388	66	1	1	0	1	1	1	1	51.8478	1	1	1	1	0	0	0	2	0	1	1	1	0	0	1	0	1	0	0	0	0	0	0	0	0	0	3	0	0	0	56	0
146444	2004-12-20	625	275.938	2.48056	0.59	0.37	1	146444	93	1	0	0	0	0	1	1	37.2881	0	1	0	0	0	0	0	2	0	0	0	0	0	0	0	0	0	0	0	0	0	1	0	0	0	0	3	0	0	0	41	0
147131	2011-11-30	375	143.13	2.86935	0.45	0.39241	1	147131	80	0	0	0	0	0	1	1	12.7979	1	1	0	1	0	0	1	3	0	0	1	0	0	0	1	1	0	0	1	0	0	0	1	0	0	0	3	0	0	0	39	0
153095	2005-07-03	975	94.294	11.3241	0.47	0.332248	0	147175	69	1	1	0	0	1	1	1	29.3089	1	0	0	0	0	0	0	1	0	0	0	0	0	0	0	0	0	0	0	0	0	0	0	0	0	0	3	1	0	0	56	1
147584	2000-09-01	250	148.368	1.84536	0.54	0.56032	1	147584	78	1	0	0	0	0	0	0	-3.76291	1	0	0	1	0	0	1	3	0	1	0	0	0	0	0	0	1	0	1	0	1	0	0	0	0	0	5	0	0	1	8	0
860	2008-11-30	525	76.8668	2.06166	0.49	0.451027	0	147735	64	1	0	0	0	0	0	1	7.95359	1	0	0	0	0	0	0	1	0	0	0	1	0	0	0	1	0	0	1	0	0	0	0	0	0	0	3	0	1	0	54	0
143870	2008-11-30	900	92.0952	2.75435	0.49	0.37616	0	147735	64	1	0	0	0	0	1	1	23.2327	1	0	0	0	0	0	0	1	0	0	1	1	0	0	0	1	0	0	0	0	0	0	1	0	0	0	2	0	0	0	83	0
17562	2008-11-30	850	128.593	2.85018	0.44	0.381444	0	147735	64	1	0	0	0	0	1	1	13.3081	1	0	0	0	0	0	1	1	0	0	0	1	0	0	0	1	0	0	1	0	0	0	1	0	0	0	2	0	0	0	68	0
113974	2009-02-02	943	232.266	2.70233	0.66	0.606014	0	148683	81	1	0	0	0	0	0	0	8.17965	1	1	0	1	1	1	0	3	1	1	1	0	0	0	0	1	1	0	1	0	0	0	1	0	1	0	3	0	0	0	51	1
150667	2005-04-02	875	186.17	5.1473	0.62	0.362044	1	150667	85	0	0	0	0	0	1	1	41.6058	1	0	0	0	1	0	0	2	0	0	1	1	0	0	0	1	0	1	0	0	0	0	0	0	0	0	4	0	0	0	25	0
150674	1997-01-03	175	160.183	1.19647	0.56	0.41686	1	150674	76	1	0	0	0	0	1	1	25.5607	1	0	1	0	0	0	0	3	0	0	0	0	0	0	0	0	0	0	0	1	0	0	0	0	0	0	3	0	0	0	53	0
32430	1997-01-03	175	130.112	1.473	0.54	0.483039	0	150674	76	1	0	0	0	0	0	0	10.5483	1	1	0	1	0	1	0	3	1	1	0	0	0	1	0	0	0	0	1	0	0	0	1	0	0	0	2	0	1	0	64	1
150680	1998-10-25	1337.5	312.5	4.68733	0.58	0.298913	1	150680	76	1	1	0	1	1	1	1	48.4634	1	1	1	0	0	1	0	3	1	0	0	1	0	1	0	0	0	0	1	0	0	0	1	0	0	0	3	1	0	0	58	1
140002	1998-10-25	825	324.484	2.78447	0.51	0.26	0	150680	76	1	1	0	1	1	1	1	49.0196	1	0	0	0	0	0	0	1	0	0	0	1	0	0	0	0	0	1	0	1	0	0	0	0	0	1	3	0	0	0	50	0
91654	2008-02-15	525	301.291	1.90833	0.37	0.33	0	150768	73	1	1	0	0	1	1	1	10.8108	1	0	0	0	0	1	1	3	1	0	1	1	0	0	0	1	1	0	0	0	0	0	1	0	0	0	3	1	0	0	48	1
151260	2007-05-17	900	214.413	1.32242	0.6	0.300559	1	151260	85	1	1	0	0	1	1	1	49.9069	1	0	1	1	0	0	0	2	0	1	1	1	0	1	1	0	1	0	0	0	1	0	0	0	0	0	3	0	0	0	35	0
74805	2007-05-17	675	85.8233	1.10886	0.55	0.484041	0	151260	85	1	0	0	0	0	0	0	11.9925	1	0	0	1	0	0	0	1	0	0	1	1	0	0	1	1	1	0	0	0	0	0	0	0	0	0	3	0	1	0	55	0
57487	2007-05-17	425	342.052	1.36075	0.4	0.38	0	151260	85	1	0	0	0	0	1	1	5	0	1	1	0	0	0	0	2	0	0	0	0	0	0	0	0	1	0	0	1	0	0	0	0	0	0	3	0	1	0	55	0
192404	2007-05-17	425	169.323	1.191	0.54	0.278291	0	151260	85	1	1	0	1	1	1	1	48.4645	1	0	1	1	0	0	0	3	0	1	1	0	0	0	1	1	0	0	0	0	0	0	0	0	0	0	3	0	0	0	44	0
151838	2007-06-28	250	246.914	1.10886	0.52		1	151838	91	1	0	0	0	0	0	0		0	1	1	0	0	0	1	2	0	0	0	0	0	0	0	0	1	0	0	0	0	1	1	0	0	0	3	1	0	0	32	0
64502	2007-06-28	275	75.9144	1.191	0.74	0.616744	0	151838	91	1	0	0	0	0	0	0	16.6562	1	1	1	1	1	0	1	3	0	1	0	1	0	0	1	0	1	1	0	0	0	0	0	0	0	0	3	0	0	0	44	0
152529	2009-04-17	169	27.7504	1.32789	0.78	0.521584	0	152530	79	1	0	0	0	0	0	0	33.1303	1	1	0	1	0	0	0	3	0	0	1	1	0	0	1	1	1	0	1	0	0	0	0	0	0	0	2	0	0	0	60	0
176257	2007-12-11	187.5	51.511	1.56336	0.54	0.68	0	153530	83	1	0	0	0	0	0	0	-25.9259	1	0	1	1	0	0	1	3	0	0	1	1	0	0	0	1	0	0	0	0	0	0	1	0	0	0	4	0	0	0	27	0
98202	2007-12-11	400	83.9895	1.70025	0.63	0.357341	0	153530	83	1	1	0	0	1	1	1	43.2792	1	0	1	0	0	0	1	3	0	0	1	0	1	1	0	1	0	0	0	0	1	1	1	0	0	0	3	0	0	0	59	0
153550	1995-11-23	100	97.7995	1.11981	0.57	0.407467	1	153550	68	1	0	0	0	0	1	1	28.5145	0	1	0	0	0	0	1	1	1	0	0	1	0	1	0	0	0	1	1	0	0	0	0	0	0	0	3	1	0	0	43	1
183394	2005-03-23	178.5	102.146	1.91381	0.58	0.433607	0	155161	85	1	0	0	0	0	0	1	25.2403	1	1	0	1	0	0	1	1	0	1	1	0	0	0	0	0	1	0	0	1	0	0	0	0	0	0	3	0	0	0	44	0
155270	2007-07-31	800	165.034	1.51681	0.45	0.353793	1	155270	69	0	1	0	0	1	1	1	21.3794	1	1	1	1	0	0	0	2	1	1	0	1	0	0	0	1	1	0	0	0	0	0	1	0	0	0	4	0	0	0	22	1
79646	2007-07-31	75	65.0759	1.26218	0.39	0.32	0	155270	69	0	1	0	0	1	1	1	17.9487	0	0	0	0	0	0	1	1	0	0	1	1	0	0	0	0	0	1	0	0	0	0	0	0	0	0	3	0	0	0	55	0
155694	2005-03-17	925	269.091	3.76465	0.78	0.418265	1	155694	72	0	0	0	0	0	1	1	46.3762	1	0	0	0	0	0	0	1	0	0	0	0	0	0	0	1	0	0	0	0	0	0	0	0	0	0	3	1	0	0	35	0
112908	2008-09-13	250	71.3776	2.55175	0.72	0.532783	0	156208	75	1	0	0	0	0	0	0	26.0024	1	1	1	1	0	1	1	3	1	0	1	1	0	0	0	1	0	0	0	0	0	0	1	0	0	0	4	1	0	1	16	1
36936	2008-09-13	1350	140.078	2.55448	0.39	0.510523	0	156208	75	1	0	0	0	0	0	0	-30.9034	1	0	1	1	0	0	0	2	0	1	0	0	0	0	0	1	0	0	1	0	0	0	0	0	0	0	3	0	0	0	45	0
99267	2003-05-13	200	106.383	2.05892	0.65	0.498615	0	156572	86	1	0	0	0	0	0	0	23.2899	1	0	1	1	1	0	0	3	0	1	1	0	0	1	0	0	1	0	0	0	0	0	0	0	0	0	4	0	0	0	28	0
74790	2003-05-13	475	104.857	4.96112	0.55	0.334006	0	156572	86	1	1	0	0	1	1	1	39.2716	1	0	1	0	0	0	0	2	0	0	1	1	0	0	0	1	1	0	0	0	0	0	0	0	0	0	3	0	0	0	33	0
44895	2003-06-27	975	325.543	3.28004	0.42	0.149298	0	157613	91	0	1	1	1	1	1	1	64.453	1	1	0	0	0	0	1	1	0	1	1	0	0	0	0	0	1	0	0	0	0	0	0	0	0	0	4	0	0	0	26	0
157735	2008-05-12	350	98.5916	2.35188	0.55	0.440239	1	157735	76	1	0	0	0	0	0	1	19.9566	1	0	0	0	0	0	1	1	0	0	1	0	0	0	0	1	0	0	0	0	0	0	1	0	0	0	3	0	0	0	38	0
86228	2008-05-12	225	73.2303	2.29438	0.57	0.65	0	157735	76	1	0	0	0	0	0	0	-14.0351	0	1	1	0	0	0	1	3	0	0	0	1	0	0	0	0	0	0	0	0	0	0	0	1	0	0	4	0	0	0	26	0
71473	2008-05-12	225	109.356	2.25331	0.59	0.55	0	157735	76	1	0	0	0	0	0	0	6.77966	0	1	0	1	0	0	1	1	0	1	0	0	0	0	0	0	0	0	0	1	1	1	1	0	0	0	2	0	0	0	61	0
158430	2009-12-20	1612.5	244.596	3.89881	0.77	0.252704	1	158430	68	0	1	0	1	1	1	1	67.1813	1	0	1	1	1	1	0	3	0	1	0	1	1	1	1	1	1	1	0	0	0	0	0	0	0	0	5	0	0	1	12	1
158501	2008-11-11	975	130.348	1.2923	0.61	0.518875	1	158501	61	1	0	0	0	0	0	0	14.9385	1	1	0	0	0	1	1	3	0	0	1	1	0	0	0	1	0	0	0	1	0	1	1	0	0	0	2	0	0	0	64	1
193857	2002-03-05	462.5	128.92	3.92892	0.64	0.423026	0	159953	83	0	0	0	0	0	0	1	33.9022	1	1	1	0	1	0	1	3	0	0	0	0	1	1	0	0	1	0	0	0	1	0	0	0	0	0	3	0	0	0	37	0
193923	2009-08-31	450	384.615	1.28135	0.52	0.16	0	160016	79	1	1	1	1	1	1	1	69.2308	0	1	0	0	0	1	1	3	1	0	1	0	0	0	0	0	0	1	1	0	0	0	1	0	0	0	2	0	1	0	63	1
105354	2009-08-31	1625	232.392	3.21432	0.56	0.401351	0	160016	79	1	0	0	0	0	1	1	28.3301	1	0	1	0	0	1	0	3	1	0	1	1	1	0	1	1	1	0	0	1	0	0	1	0	0	0	3	0	0	0	36	1
66571	2009-09-21	975	302.091	3.53466	0.41	0.2743	0	161003	83	0	1	0	1	1	1	1	33.0976	0	1	0	0	0	0	1	2	0	0	0	0	0	0	0	0	0	0	0	0	0	1	0	0	0	0	3	0	0	0	45	0
161582	2004-05-13	900	312.772	3.15135	0.84	0.27	1	161582	72	1	1	0	1	1	1	1	67.8571	1	0	1	0	0	0	0	2	0	0	1	1	0	0	0	1	1	0	0	0	0	0	1	0	0	0	3	0	0	0	47	0
64579	2004-05-13	1450	200	2.05892	0.66	0.421679	0	161582	72	1	0	0	0	0	0	1	36.1093	1	0	0	0	0	0	0	2	0	0	0	1	0	0	0	1	0	0	0	0	0	0	1	0	0	0	3	0	0	0	45	0
185184	1997-11-07	1275	297.376	4.69554	0.62	0.426024	0	161619	61	0	0	0	0	0	0	1	31.2864	0	1	0	0	1	0	0	2	0	0	1	0	0	0	0	0	1	0	0	0	0	0	0	0	1	0	2	0	0	0	67	0
161964	2010-02-23	1050	214.286	3.37039	0.51	0.167586	1	161964	93	0	1	1	1	1	1	1	67.1399	1	0	0	0	0	0	0	3	0	0	0	1	0	0	0	0	0	0	0	0	0	0	0	0	0	0	3	0	0	0	50	0
127015	2010-02-23	346.5	93.4592	4.06034	0.81	0.556476	0	161964	93	0	0	0	0	0	0	0	31.2993	1	1	1	0	0	0	1	3	0	0	0	0	0	0	0	0	1	0	0	0	0	1	0	0	0	0	3	0	0	0	36	0
63395	2010-02-23	1525	220.695	1.68109	0.38	0.288936	0	161964	93	0	1	0	1	1	1	1	23.9641	1	1	0	1	1	0	1	3	0	0	0	0	1	0	0	1	1	0	0	0	0	1	0	0	1	0	3	0	0	0	49	0
1869	2010-02-23	371	104.654	3.88238	0.41	0.29	0	161964	93	0	1	0	1	1	1	1	29.2683	1	1	0	1	0	0	0	1	0	0	0	0	1	0	0	0	1	0	1	0	0	0	1	0	0	0	3	0	1	0	34	0
42281	2008-12-09	200	138.169	1.58526	0.6	0.468098	0	163044	74	0	0	0	0	0	0	1	21.9837	1	0	1	1	0	0	0	2	0	1	1	0	0	0	0	1	1	0	0	0	0	0	1	0	0	0	4	0	1	0	29	0
3868	2007-08-04	425	50.5201	1.56609	0.58	0.479903	0	163120	64	1	0	0	0	0	0	1	17.2582	1	0	0	0	0	0	1	1	0	0	1	0	0	1	0	1	0	0	1	1	0	0	0	0	0	0	2	0	0	0	63	0
106382	2001-04-21	1650	301.921	5.98511	0.51	0.30857	0	163503	77	1	1	0	0	1	1	1	39.4961	1	1	0	0	0	0	1	1	0	0	0	0	0	0	1	0	0	0	1	0	0	0	0	0	0	0	3	0	0	0	43	0
160977	2012-04-05	950	75.6219	6.00427	0.44	0.420234	0	164101	90	0	0	0	0	0	0	1	4.49221	1	1	1	0	0	0	1	3	0	0	0	0	0	0	0	0	1	0	0	0	0	1	1	0	1	0	2	0	0	0	67	0
62364	1999-01-10	550	139.241	4.32592	0.63	0.532485	0	164108	76	1	0	0	0	0	0	0	15.4786	1	0	1	0	0	0	0	2	0	1	1	1	0	1	0	0	1	0	1	0	0	0	1	0	0	0	3	0	0	0	53	0
164213	2009-05-11	375	65.388	3.18147	0.49	0.444677	1	164213	71	1	0	0	0	0	0	1	9.24958	0	1	0	0	1	0	0	2	0	0	1	0	1	0	1	0	0	0	0	0	0	0	0	0	1	0	3	0	0	0	49	0
111256	2009-05-11	700	90.3226	3.32658	0.53	0.451857	0	164213	71	1	0	0	0	0	0	1	14.7439	0	1	0	0	0	1	1	2	1	0	1	1	0	0	0	1	0	1	0	0	0	1	1	0	0	0	2	1	0	0	66	1
148648	2009-07-31	140.5	109.98	1.39908	0.5	0.404211	0	165228	86	1	0	0	0	0	1	1	19.1579	0	1	0	0	0	0	1	1	0	0	1	1	0	0	0	1	1	0	0	1	0	1	1	0	0	0	3	0	0	0	52	0
118120	2009-07-31	1050	329.929	3.48538	0.64	0.549071	0	165228	86	1	0	0	0	0	0	0	14.2077	1	1	1	0	1	1	1	3	1	0	1	0	1	0	0	1	0	0	0	1	1	0	0	0	1	0	3	1	0	0	59	1
165248	2012-04-17	630	85.0777	6.03439	0.49	0.462846	1	165248	86	1	0	0	0	0	0	1	5.5417	1	0	1	0	0	0	0	3	0	0	1	1	0	1	0	1	1	0	0	0	0	0	1	1	0	0	3	0	0	0	39	0
33434	2012-04-17	2176.25	204.968	6.10557	0.64	0.432331	0	165248	86	1	0	0	0	0	0	1	32.4482	1	1	0	1	0	0	0	2	0	0	0	1	0	0	1	1	1	0	0	0	0	0	1	0	0	0	3	0	0	0	43	0
165819	2001-04-08	900	229.299	2.31081	0.52	0.441746	1	165819	71	1	0	0	0	0	0	1	15.0488	1	0	0	1	0	1	1	3	0	0	1	0	0	0	0	0	1	0	0	0	0	0	0	0	0	0	4	1	0	0	28	1
187201	2009-07-24	316	117.037	2.95696	0.62	0.5	0	165889	70	1	0	0	0	0	0	0	19.3548	1	0	1	0	0	0	0	2	0	0	1	1	0	0	0	1	1	0	0	1	0	0	1	0	0	0	2	0	0	0	71	0
108351	2004-08-18	125	96.8992	1.41277	0.63	0.32885	0	167587	50	1	1	0	0	1	1	1	47.8017	1	0	1	1	0	0	0	3	0	1	1	1	0	0	0	0	1	0	0	0	0	0	0	0	0	0	3	0	0	0	46	0
167854	2004-06-09	550	162.242	3.71263	0.66	0.541463	1	167854	84	0	0	0	0	0	0	0	17.9602	1	0	1	0	0	1	0	3	1	1	1	0	0	0	0	0	1	1	0	1	0	0	0	0	0	0	3	1	1	0	37	1
150667	2004-06-09	775	195.831	4.33414	0.62	0.363978	0	167854	84	0	0	0	0	0	1	1	41.2939	1	0	0	0	1	0	0	2	0	0	0	1	0	0	0	1	0	1	0	1	0	0	0	0	0	0	4	1	1	0	28	0
1945	2001-10-10	300	234.834	1.39908	0.5	0.321092	0	168406	70	1	1	0	0	1	1	1	35.7817	1	1	0	0	0	1	1	3	1	0	0	0	0	1	0	0	1	0	1	1	0	1	0	0	0	0	2	0	0	1	66	1
116591	2008-09-04	2250	164.624	2.62841	0.52	0.247136	0	168816	92	0	1	0	1	1	1	1	52.4739	0	1	0	0	0	0	0	1	0	0	0	0	0	0	0	1	1	0	1	0	0	1	1	0	0	0	3	0	0	0	47	0
178071	2003-12-06	450	101.523	4.85434	0.59	0.46	0	168855	77	1	0	0	0	0	0	1	22.0339	0	1	1	1	0	0	1	3	0	1	1	1	0	0	1	1	0	0	1	0	0	1	0	0	0	0	3	0	1	0	34	0
168993	2002-09-15	225	87.0406	2.83102	0.69	0.463546	1	168993	57	1	0	0	0	0	0	1	32.8194	1	0	1	1	0	1	0	2	1	1	1	1	0	0	0	0	1	0	0	0	0	0	1	0	0	0	1	0	0	0	93	1
74805	2010-01-30	900	87.0617	3.81667	0.55	0.484259	0	169289	88	1	0	0	0	0	0	0	11.9529	1	0	0	1	0	0	0	1	0	0	1	1	0	0	0	0	1	0	0	0	0	0	0	0	0	0	3	0	0	0	40	0
108049	2010-01-30	375	307.377	1.33611	0.74	0.34	0	169289	88	1	1	0	0	1	1	1	54.0541	1	0	0	0	0	0	0	1	0	0	1	0	1	0	0	1	1	0	0	0	0	0	1	0	0	0	3	0	0	0	32	0
100517	2010-01-30	438	67.1779	3.03636	0.7	0.423542	0	169289	88	1	0	0	0	0	0	1	39.4939	1	0	1	1	0	0	0	3	0	1	0	1	1	0	1	0	1	0	0	0	1	0	0	0	0	0	3	0	0	0	43	0
87283	2007-11-02	218	74.9141	1.80429	0.51	0.400589	0	169759	91	0	0	0	0	0	1	1	21.4531	1	1	0	0	0	0	1	2	0	0	1	1	0	0	0	1	0	0	1	0	0	0	1	1	0	0	4	0	0	0	27	0
116591	2007-11-02	2175	168.605	1.78787	0.52	0.247136	0	169759	91	0	1	0	1	1	1	1	52.4739	0	1	0	0	0	0	0	1	0	0	0	0	0	0	0	1	1	0	1	0	0	1	1	0	0	0	3	0	0	0	47	0
142687	2007-11-02	800	82.7943	1.54145	0.57	0.394418	0	169759	91	0	0	0	0	0	1	1	30.8039	1	0	0	1	0	0	0	2	0	0	0	0	0	1	1	0	1	0	0	0	0	0	0	0	0	0	4	0	0	0	17	0
169788	1994-08-21	375	391.645	1.04863	0.55	0.256835	1	169788	73	1	1	0	1	1	1	1	53.3027	1	0	0	0	0	0	0	1	0	1	1	0	0	1	0	0	1	0	0	0	0	0	1	0	0	0	4	0	0	0	23	0
169801	2009-11-03	858.75	177.336	2.60377	0.74	0.574593	1	169801	86	1	0	0	0	0	0	0	22.3522	1	0	1	1	0	0	1	3	0	0	1	1	0	0	0	1	1	0	0	0	0	0	0	0	0	0	3	0	0	0	39	0
196522	2009-11-03	175	36.5344	1.28409	0.48	0.395058	0	169801	86	1	0	0	0	0	1	1	17.6961	1	1	1	1	0	0	1	3	0	0	1	0	0	1	0	1	1	0	0	0	0	0	1	0	0	0	3	0	0	0	56	0
32440	2009-11-03	1612.5	183.656	3.69346	0.42	0.251247	0	169801	86	1	1	0	1	1	1	1	40.1793	0	1	0	0	0	1	0	3	1	0	0	0	0	0	0	0	1	0	0	0	0	0	0	0	0	0	3	0	0	0	38	1
170010	2011-06-30	1050	107.088	5.41014	0.59	0.422207	1	170010	66	0	0	0	0	0	0	1	28.4396	1	1	0	0	0	0	1	2	0	0	0	0	0	0	0	0	0	0	0	0	0	0	0	0	0	0	3	0	0	0	50	0
15372	2011-06-30	225	79.3651	3.10481	0.51	0.4	0	170010	66	0	0	0	0	0	1	1	21.5686	1	1	0	0	0	0	1	1	0	0	0	1	0	0	0	1	0	1	0	0	0	1	1	0	0	0	1	0	0	0	90	0
170968	1995-10-31	225	243.243	1.01303	0.53	0.52	1	170968	78	1	0	0	0	0	0	0	1.8868	1	0	0	0	0	0	0	2	0	0	1	0	0	0	0	0	1	0	0	0	1	0	0	0	0	0	3	0	0	0	53	0
164119	2008-02-28	1075	105.006	2.14927	0.49	0.398585	0	171006	84	1	0	0	0	0	1	1	18.656	1	0	0	0	0	0	0	3	0	0	0	0	0	0	0	1	0	1	0	1	0	0	0	0	0	0	3	0	0	0	43	0
19938	2008-02-28	375	45.3035	1.076	0.52	0.556726	0	171006	84	1	0	0	0	0	0	0	-7.06269	0	1	0	0	0	0	1	1	0	0	0	0	0	0	0	0	0	0	1	1	0	1	1	0	0	0	3	0	0	0	47	0
38050	2004-07-30	550	96.0279	6.27259	0.5	0.355196	0	171714	60	1	1	0	0	1	1	1	28.9608	1	0	0	0	0	0	0	1	0	0	1	0	0	0	0	1	0	1	1	0	0	0	0	0	1	0	2	0	0	0	70	0
172064	1996-04-07	525	358.974	1.60169	0.36	0.18	1	172064	89	1	1	1	1	1	1	1	50	1	1	0	0	0	0	1	3	0	0	0	0	0	1	0	0	0	0	0	0	0	0	0	0	0	0	4	0	0	0	29	0
113038	2002-11-12	237.5	88.1262	1.08969	0.53	0.5	0	172875	54	1	0	0	0	0	0	0	5.66038	1	0	0	0	0	0	0	1	0	0	0	1	0	0	0	1	0	0	0	1	0	0	0	0	0	0	2	0	0	0	61	0
174754	2004-05-11	400	111.034	3.94535	0.46	0.357821	1	174754	76	1	1	0	0	1	1	1	22.2129	0	1	0	0	0	0	0	1	0	0	0	0	0	0	0	0	1	0	0	0	0	1	0	0	0	0	3	0	0	0	42	0
9328	2004-05-11	539.25	335.981	1.75775	0.62	0.328294	0	174754	76	1	1	0	0	1	1	1	47.0493	1	0	1	0	0	0	0	2	0	0	0	1	1	0	0	1	0	1	0	0	0	0	1	0	0	0	3	0	0	0	49	1
190280	2002-05-28	1425	245.161	1.06779	0.76	0.295155	0	175658	85	0	1	0	1	1	1	1	61.1639	1	0	1	0	1	0	0	3	0	0	0	0	0	1	0	0	1	0	1	1	1	0	1	0	1	0	3	0	0	0	34	0
176279	2010-11-03	625	201.939	3.38955	0.6	0.423015	1	176279	83	0	0	0	0	0	0	1	29.4975	0	1	0	0	0	1	1	3	1	0	1	0	0	0	0	0	0	1	0	0	0	1	1	0	0	0	2	1	0	0	64	1
182181	2010-11-03	600	173.16	3.79476	0.41	0.23	0	176279	83	0	1	0	1	1	1	1	43.9024	1	1	0	1	0	0	1	2	0	0	0	1	0	1	0	0	0	1	1	0	0	1	1	0	0	0	3	0	0	0	48	0
176344	1997-04-17	300	237.154	1.38539	0.82	0.423959	1	176344	62	1	0	0	0	0	0	1	48.2977	1	1	1	1	0	0	0	3	0	1	1	0	1	1	0	0	1	0	0	0	0	0	0	0	0	0	3	0	0	0	36	0
38050	2005-07-13	600	90.9435	7.22539	0.5	0.369806	0	177051	61	1	0	0	0	0	1	1	26.0389	1	0	0	0	0	0	0	1	0	0	0	0	0	0	0	0	0	0	0	0	0	0	0	0	0	0	2	0	1	0	78	0
178049	2003-03-16	175	116.667	1.64276	0.7	0.64	1	178049	80	1	0	0	0	0	0	0	8.57143	1	1	1	1	0	0	1	3	0	1	1	0	1	0	1	0	1	1	0	0	0	0	0	0	1	0	2	0	0	0	72	0
62364	2003-03-16	1025	132.003	8.504	0.63	0.528659	0	178049	80	1	0	0	0	0	0	0	16.0858	1	0	1	0	0	0	0	2	0	0	1	1	1	0	0	0	1	0	0	0	0	0	1	0	0	0	3	0	0	0	34	0
178567	2003-09-05	1200	304.762	4.31223	0.64	0.3	1	178567	88	1	1	0	0	1	1	1	53.125	1	0	1	0	0	0	1	2	0	0	0	1	0	1	0	0	1	0	0	0	0	0	0	0	0	0	3	0	0	0	51	0
141631	2003-09-05	1087.5	223.306	4.45187	0.67	0.65	0	178567	88	1	0	0	0	0	0	0	2.98508	0	1	1	0	0	1	0	3	1	0	0	0	0	0	0	0	0	1	0	0	0	1	0	0	0	0	3	0	0	0	31	1
178587	1998-09-25	375	345.622	1.18826	0.47	0.279757	1	178587	78	1	1	0	1	1	1	1	40.4772	1	1	0	0	0	1	0	3	1	0	1	0	0	1	0	0	0	0	0	1	0	0	0	0	0	0	3	1	0	0	35	1
100563	2001-09-06	375	100.942	4.06856	0.4	0.308399	0	179188	72	1	1	0	0	1	1	1	22.9003	1	1	1	0	1	0	0	3	0	0	0	0	1	0	0	0	1	0	0	0	0	1	0	0	0	0	4	0	1	0	25	0
41762	2004-11-14	975	124.164	6.45329	0.58	0.454136	0	179245	66	1	0	0	0	0	0	1	21.7007	0	1	0	1	0	0	1	1	0	0	0	0	0	0	1	0	0	0	1	0	0	0	0	0	0	0	2	0	1	0	61	0
111256	2004-11-14	375	102.669	4.00011	0.53	0.457067	0	179245	66	1	0	0	0	0	0	1	13.7609	0	1	0	0	0	0	0	1	0	0	1	0	0	0	0	1	0	1	1	0	0	1	1	0	0	0	2	0	0	0	71	0
179680	2009-07-13	1325	138.057	3.42241	0.68	0.28577	1	179680	89	1	1	0	1	1	1	1	57.975	1	0	1	1	0	0	0	3	0	0	1	1	0	1	0	1	1	0	0	0	0	1	1	0	0	0	4	0	0	0	18	0
116613	2009-07-13	225	88.67	2.77899	0.81	0.57	0	179680	89	1	0	0	0	0	0	0	29.6296	0	1	0	0	0	0	1	1	0	0	1	0	0	0	0	0	1	0	0	0	0	1	1	0	0	0	4	0	0	0	27	0
87914	2009-07-13	1138.75	97.0594	3.36765	0.36	0.290801	0	179680	89	1	1	0	1	1	1	1	19.2218	0	1	0	0	0	0	1	1	0	0	0	0	0	0	0	0	0	1	0	1	0	1	1	0	0	0	3	0	0	0	53	0
180829	2007-11-08	525	78.2414	1.63454	0.62	0.452984	1	180829	71	0	0	0	0	0	0	1	26.9381	1	0	1	0	1	0	1	3	0	0	1	0	1	1	0	1	1	0	0	0	0	0	1	0	1	0	3	0	0	0	34	0
181312	2008-07-17	500	81.103	2.50794	0.83	0.487183	1	181312	72	1	0	0	0	0	0	0	41.3032	1	0	1	0	0	0	0	2	0	0	1	1	0	1	0	1	1	0	0	0	0	0	0	0	0	0	3	0	0	0	59	0
169360	2008-09-22	475	200.422	2.59555	0.44	0.342421	0	181773	75	1	1	0	0	1	1	1	22.177	1	1	1	0	0	0	0	3	0	0	1	1	0	0	0	1	1	0	0	0	0	1	1	0	0	0	3	0	0	0	38	0
182114	1996-03-11	212.5	89.568	1.3142	0.48	0.428816	1	182114	84	1	0	0	0	0	0	1	10.6632	1	1	0	0	0	0	0	2	0	1	1	0	0	0	0	0	1	0	0	0	0	0	0	0	0	1	3	0	0	0	50	0
182762	2000-01-14	150	91.1854	1.80156	0.67	0.386404	1	182762	93	1	0	0	0	0	1	1	42.3278	1	0	0	0	0	0	1	2	0	0	1	0	0	0	0	0	0	0	0	0	0	0	0	0	0	0	3	0	0	0	49	0
137783	2008-11-09	175	134.615	1.42372	0.52	0.398021	0	182902	74	1	0	0	0	0	1	1	23.4574	1	1	0	0	0	0	1	1	0	0	1	0	0	0	0	1	0	1	0	0	0	0	1	0	0	0	2	0	0	0	64	0
167395	2008-11-09	1325	236.396	2.73793	0.48	0.39575	0	182902	74	1	0	0	0	0	1	1	17.552	1	0	0	1	0	0	0	1	0	0	1	1	0	0	0	1	1	0	0	0	0	0	0	0	0	0	2	0	0	0	64	0
183944	2000-09-28	325	351.351	1.01303	0.52	0.310442	1	183944	88	0	1	0	0	1	1	1	40.2996	1	1	0	0	1	0	0	3	0	1	0	1	1	1	0	0	0	0	0	0	0	0	1	0	0	0	2	0	0	0	63	0
190280	1997-02-13	375	379.747	1.08148	0.76	0.29	0	184507	80	0	1	0	1	1	1	1	61.8421	1	0	1	0	1	0	0	3	0	1	1	0	0	1	0	0	1	0	0	0	1	0	1	0	1	0	3	0	0	0	51	0
186162	2010-06-23	200	111.266	1.96857	0.52	0.413385	1	186162	82	1	0	0	0	0	1	1	20.5028	1	0	0	1	1	1	1	3	1	0	1	0	0	0	0	0	0	0	1	0	0	0	1	0	1	0	5	1	1	1	13	1
69960	2010-06-23	800	208.469	4.20272	0.55	0.461928	0	186162	82	1	0	0	0	0	0	1	16.0131	1	0	1	0	0	1	0	3	1	0	0	1	1	0	0	1	1	0	0	0	0	0	1	0	0	0	2	0	0	0	78	1
134697	2010-06-23	625	87.7809	4.39163	0.41	0.474156	0	186162	82	1	0	0	0	0	0	1	-15.6478	0	1	0	1	0	1	0	3	1	0	1	0	0	0	1	0	1	0	0	0	0	0	0	0	0	0	1	0	1	0	119	1
148073	1995-06-06	450	338.983	1.45384	0.6	0.261715	0	187072	76	1	1	0	1	1	1	1	56.3808	1	0	1	0	0	0	0	2	0	1	1	0	0	0	0	0	1	0	0	0	0	0	1	0	0	0	2	0	0	0	61	0
187201	2012-03-14	547	107.045	5.59632	0.62	0.5	1	187201	73	1	0	0	0	0	0	0	19.3548	1	0	1	0	0	0	0	2	0	0	0	1	0	0	0	1	1	0	0	0	0	0	1	0	0	0	2	0	0	0	70	0
188082	2003-08-20	287.5	298.701	1.0541	0.86	0.481231	1	188082	77	1	0	0	0	0	0	0	44.0429	1	0	1	0	1	1	0	3	1	0	1	1	1	1	0	1	1	0	0	0	1	0	0	0	1	0	3	1	1	0	30	1
38960	2003-08-20	275	118.026	2.55175	0.64	0.416598	0	188082	77	1	0	0	0	0	1	1	34.9066	1	0	1	0	0	0	0	2	0	1	0	1	0	1	0	1	1	0	0	0	0	0	0	0	0	0	3	0	0	0	53	0
178071	2003-08-20	425	102.102	4.55865	0.59	0.46	0	188082	77	1	0	0	0	0	0	1	22.0339	0	1	1	1	0	0	1	3	0	1	1	0	0	0	1	0	0	0	1	0	0	1	0	0	0	0	3	0	0	0	33	0
189282	2004-07-21	187.5	60.2894	2.25605	0.8	0.528218	1	189282	70	1	0	0	0	0	0	0	33.9728	1	0	1	0	0	1	1	3	0	0	0	1	1	0	0	1	1	0	0	0	0	0	0	1	1	0	4	0	0	0	27	1
8160	2004-07-21	600	362.538	1.81251	0.5	0.351579	0	189282	70	1	1	0	0	1	1	1	29.6842	1	0	0	0	0	1	1	3	1	0	0	1	0	0	0	1	1	0	0	1	0	0	0	0	0	0	3	0	0	0	55	1
144303	2004-07-21	375	163.399	2.51342	0.43	0.41	0	189282	70	1	0	0	0	0	1	1	4.65116	1	0	1	0	0	0	1	3	0	0	1	1	0	0	0	1	1	0	0	0	0	0	1	0	0	0	2	1	0	0	61	0
161147	2009-08-22	1300	182.009	1.05958	0.4	0.410679	0	189377	66	1	0	0	0	0	1	1	-2.66965	0	1	0	0	0	0	1	1	0	0	0	0	0	0	0	0	0	0	0	0	0	0	0	0	0	0	2	0	0	0	62	0
62364	1998-10-09	550	147.949	4.0713	0.63	0.535344	0	191382	75	1	0	0	0	0	0	0	15.0248	1	0	1	0	0	0	0	2	0	1	1	1	0	1	0	0	1	0	1	1	0	0	1	0	0	0	3	0	0	0	56	0
69960	2010-06-10	800	210.25	4.16712	0.55	0.461928	0	191899	82	1	0	0	0	0	0	1	16.0131	1	0	1	0	0	1	0	3	1	0	0	1	1	0	0	1	1	0	0	0	0	0	1	0	0	0	2	0	0	0	78	1
134697	2010-06-10	625	88.1834	4.35604	0.41	0.474156	0	191899	82	1	0	0	0	0	0	1	-15.6478	0	1	0	1	0	1	0	3	1	0	1	0	0	0	1	0	1	0	0	0	0	0	0	0	0	0	1	0	1	0	119	1
192882	2004-12-26	212.5	41.8926	1.79608	0.51	0.546997	1	192882	80	1	0	0	0	0	0	0	-7.2543	1	1	0	1	0	0	0	2	0	1	1	1	1	0	0	0	1	0	0	0	0	0	1	0	0	0	4	0	0	0	24	0
106382	2004-12-26	2625	297.366	9.66762	0.51	0.281205	0	192882	80	1	1	0	1	1	1	1	44.8617	1	1	0	1	0	0	1	3	0	1	0	0	0	0	0	0	0	0	1	0	0	0	0	0	0	0	3	0	0	0	53	0
91642	2000-11-21	425	211.97	2.19582	0.5	0.26	0	192945	67	1	1	0	1	1	1	1	48	0	1	0	0	0	0	0	2	0	0	0	0	0	0	0	0	1	0	0	0	0	1	1	0	0	0	2	0	0	0	69	0
36936	2000-11-21	225	89.8204	1.08148	0.39	0.592385	0	192945	67	1	0	0	0	0	0	0	-51.8935	1	0	1	1	0	0	0	2	0	0	1	0	0	0	0	1	1	0	1	0	0	0	0	0	0	0	3	0	1	0	47	0
88103	2008-10-21	325	50.077	2.63936	0.6	0.451538	0	193052	62	0	0	0	0	0	0	1	24.7437	1	0	0	0	0	1	1	3	1	0	1	1	0	1	0	1	0	1	1	0	0	0	1	0	0	0	3	1	0	0	43	1
160977	2005-05-18	450	71.6846	2.24236	0.44	0.356371	0	193880	83	0	1	0	0	1	1	1	19.0065	1	1	0	0	0	0	0	2	0	0	0	0	0	0	0	0	0	0	0	0	0	0	0	0	0	0	3	0	0	0	53	0
13011	2005-05-18	400	65.3595	1.55514	0.57	0.460825	0	193880	83	0	0	0	0	0	0	1	19.1534	1	1	0	0	0	0	1	2	0	0	0	0	0	0	0	0	0	0	0	0	0	0	0	0	0	0	3	0	1	0	50	0
193923	2009-09-10	450	376.569	1.30873	0.52	0.16	1	193923	79	1	1	1	1	1	1	1	69.2308	0	1	0	0	0	1	1	3	1	0	1	0	0	0	0	0	0	1	1	0	0	0	1	0	0	0	2	0	0	0	63	1
194507	2001-04-18	225	207.373	1.18826	0.8	0.645261	1	194507	66	1	0	0	0	0	0	0	19.3424	1	0	0	0	0	0	1	1	0	0	0	1	0	1	0	1	1	1	0	1	1	0	0	0	1	0	3	0	1	1	39	0
90644	2001-04-18	337.5	271.084	1.36349	0.4	0.49	0	194507	66	1	0	0	0	0	0	0	-22.5	0	1	0	0	1	0	0	3	1	0	0	0	1	0	0	1	1	0	0	1	1	1	0	0	1	0	2	1	1	0	60	1
106501	2009-07-04	2100	266.582	3.42515	0.47	0.382616	0	195091	71	1	0	0	0	0	1	1	18.5924	1	1	1	0	0	0	1	3	0	0	1	0	0	0	0	0	1	0	0	0	0	0	1	1	0	0	2	1	0	0	76	0
186604	1999-03-29	300	241.935	1.35801	0.69	0.18	0	195474	88	0	1	1	1	1	1	1	73.913	1	1	1	0	0	1	0	3	0	0	0	0	1	1	0	0	1	0	0	0	0	0	0	0	0	1	3	1	0	0	50	1
195487	2004-01-09	200	126.984	1.72489	0.49	0.395401	1	195487	88	1	0	0	0	0	1	1	19.3058	1	0	0	0	0	0	1	1	0	0	0	1	0	1	0	0	0	0	0	0	0	0	1	0	0	0	3	0	0	0	55	0
195568	2007-10-31	562.5	161.638	1.78513	0.55	0.464793	1	195568	77	1	0	0	0	0	0	1	15.4922	0	1	0	0	0	0	1	1	0	0	1	0	0	0	0	1	0	1	0	1	0	1	1	0	0	0	3	0	0	0	46	0
196522	2010-11-28	250	43.3651	2.35188	0.48	0.395058	1	196522	87	1	0	0	0	0	1	1	17.6961	1	1	1	1	0	0	1	3	0	0	0	0	0	1	0	0	0	0	0	0	0	0	1	0	0	0	4	0	1	0	24	0
175225	2010-11-28	1650	234.625	4.73661	0.5	0.185292	0	196522	87	1	1	1	1	1	1	1	62.9415	1	0	0	0	0	0	0	1	0	0	1	0	0	1	0	1	1	0	0	0	0	0	0	0	0	0	2	0	0	0	85	0
21050	2010-11-28	550	361.842	1.66466	0.46	0.163392	0	196522	87	1	1	1	1	1	1	1	64.4799	1	1	0	1	1	1	1	3	0	1	0	1	0	0	0	0	0	0	0	0	0	1	1	0	1	0	3	0	0	0	50	1
32440	2010-11-28	1927.5	197.591	4.76125	0.42	0.251247	0	196522	87	1	1	0	1	1	1	1	40.1793	0	1	0	0	0	1	0	3	1	0	0	0	0	0	0	0	1	0	0	0	0	0	0	0	0	0	3	0	0	0	38	1
150680	1995-08-11	437.5	323.475	1.48122	0.58	0.319041	0	197017	73	1	1	0	0	1	1	1	44.9929	1	1	1	0	0	1	0	3	1	0	0	1	0	1	0	0	1	0	1	0	0	0	1	0	0	0	2	0	0	0	65	1
8025	2005-03-10	1662.5	164.931	4.36973	0.51	0.470023	1	8025	93	0	0	0	0	0	0	1	7.83866	0	1	0	0	0	0	0	1	0	0	0	0	0	0	0	0	0	0	0	0	0	0	1	0	0	0	4	0	0	0	29	0
80208	2010-04-16	375	108.069	3.80024	0.6	0.395172	0	138886	82	1	0	0	0	0	1	1	34.1379	0	0	0	0	0	0	1	2	0	0	1	1	0	0	1	0	0	0	1	0	0	0	0	0	0	0	3	0	0	0	42	0
8144	2010-04-13	1000	167.154	2.81459	0.45	0.354298	1	8144	79	1	1	0	0	1	1	1	21.267	0	0	0	0	0	0	1	0	0	0	1	0	0	0	0	0	0	0	0	0	0	0	0	0	0	0	1	0	0	0	101	0
144887	2009-02-13	725	112.797	3.02815	0.58	0.464175	0	101165	73	1	0	0	0	0	0	1	19.9699	0	0	0	0	0	0	0	0	0	0	1	0	0	0	0	1	0	0	1	0	0	0	0	0	0	0	3	0	0	0	49	0
98829	2005-07-03	125	71.5308	1.91381	0.48	0.6	0	147175	69	1	0	0	0	0	0	0	-25	0	0	0	0	0	0	0	0	0	0	0	0	0	0	0	0	0	0	0	0	0	0	0	0	0	0	3	0	1	0	52	0
61871	2012-05-09	75	63.0252	1.30325	0.5	0.456486	0	57047	82	1	0	0	0	0	0	1	8.7027	1	0	0	1	1	0	1	2	0	1	1	0	0	1	1	1	0	1	0	0	0	0	1	0	0	0	3	0	0	0	50	0
3765	2004-10-15	1550	191.299	8.87362	0.54	0.432735	0	131312	72	1	0	0	0	0	0	1	19.8638	0	0	0	0	0	0	0	0	1	0	0	0	0	0	0	0	0	0	0	0	0	0	0	0	0	0	3	1	1	0	54	1
23414	2005-07-03	2362.5	225.591	8.4246	0.54	0.251347	0	147175	69	1	1	0	1	1	1	1	53.4542	0	0	0	0	0	0	0	0	0	0	0	0	0	0	0	0	0	0	0	0	0	0	0	0	0	0	2	0	0	0	67	0
156208	2008-09-13	150	110.701	1.48396	0.55	0.37	1	156208	75	1	0	0	0	0	1	1	32.7273	0	1	0	0	0	0	0	2	0	0	0	1	0	0	0	1	0	0	0	0	0	1	1	0	0	0	3	0	0	0	41	0
190405	2009-07-04	225	152.801	1.61264	0.48	0.36	0	195091	71	1	0	0	0	0	1	1	25	0	0	0	0	0	0	0	0	0	0	0	0	0	0	0	0	0	0	0	0	0	0	0	0	0	0	3	0	0	0	47	0
30402	1997-07-30	787.5	271.084	3.18147	0.55	0.35	1	30402	71	1	1	0	0	1	1	1	36.3636	0	1	0	0	0	0	0	2	0	0	1	0	0	0	0	1	0	1	0	0	0	0	0	0	0	1	3	0	0	0	50	0
178070	1998-07-05	825	188.356	4.79685	0.95	0.449926	0	71918	72	1	0	0	0	0	0	1	52.6394	0	0	0	0	0	0	0	1	0	0	1	0	0	0	0	0	1	0	0	0	0	0	0	0	0	0	3	0	0	0	31	0
171006	2007-03-16	2025	243.976	1.15814	0.61	0.319793	0	81968	83	1	1	0	0	1	1	1	47.5749	0	0	0	1	0	0	0	0	0	0	1	1	0	0	0	0	0	0	0	0	0	0	1	0	0	0	3	0	0	0	41	0
171006	2008-02-28	2300	250.75	2.11368	0.61	0.319793	1	171006	84	1	1	0	0	1	1	1	47.5749	0	0	1	1	0	0	0	1	0	1	1	1	1	0	0	0	1	0	0	0	0	1	1	0	0	0	3	0	0	0	34	0
189175	2005-04-02	450	237.154	2.07809	0.7	0.260579	0	150667	85	0	1	0	1	1	1	1	62.7745	0	0	1	0	0	0	0	2	0	0	0	0	0	1	0	0	1	0	0	0	0	0	0	0	0	0	3	0	1	0	30	0
73835	2009-01-09	375	213.371	1.92476	0.38	0.420297	0	86928	61	0	0	0	0	0	0	1	-10.6045	0	0	0	1	0	0	0	0	0	0	0	1	0	0	0	0	0	0	0	0	0	0	0	0	0	0	1	0	0	0	111	0
47722	2005-03-17	125	88.968	1.53871	0.6	0.476507	0	155694	72	0	0	0	0	0	0	1	20.5822	0	0	0	0	0	0	1	0	0	0	1	0	0	0	0	0	0	0	0	0	0	0	0	0	0	0	3	0	0	0	46	0
170068	2008-06-12	375	213.98	1.91929	0.53	0.337312	0	85297	58	0	1	0	0	1	1	1	36.3562	0	0	0	0	0	0	0	0	1	0	1	1	0	0	0	1	0	0	1	0	0	0	0	0	0	0	2	1	0	0	69	1
72053	2011-10-23	775	202.88	4.18355	0.39	0.264206	0	101245	67	0	1	0	1	1	1	1	32.2548	0	0	0	0	0	1	0	1	1	0	0	0	0	0	0	0	1	0	0	0	0	0	0	0	0	0	2	0	0	0	65	1
139983	2004-09-03	362.5	128.432	1.28956	0.6	0.52518	1	139983	85	1	0	0	0	0	0	0	12.47	0	0	0	0	0	0	0	0	0	1	0	0	0	0	0	0	0	0	0	1	0	0	0	0	0	0	3	0	0	0	49	0
22887	1997-11-28	600	197.857	3.3211	0.49	0.385041	0	24474	63	1	0	0	0	0	1	1	21.4202	0	0	0	0	0	0	1	0	0	0	0	0	0	0	0	0	0	0	0	1	0	0	0	0	0	0	2	0	0	0	61	0
60162	2008-09-13	275	35.7027	1.75501	0.36	0.454132	0	156208	75	1	0	0	0	0	0	1	-26.1477	0	0	1	0	0	0	0	1	0	0	1	1	0	0	1	1	1	0	0	0	0	0	0	0	0	0	3	0	0	0	38	0
68415	2011-12-24	600	78.766	5.91666	0.58	0.382049	0	112908	78	1	0	0	0	0	1	1	34.1295	1	0	0	0	1	0	1	1	0	0	1	0	0	0	0	0	0	1	1	1	0	0	0	0	1	0	2	0	0	0	70	0
155662	2011-07-08	1125	112.08	5.26777	0.36	0.401066	0	119337	84	1	0	0	0	0	1	1	-11.4072	0	1	0	0	0	1	0	2	0	0	0	0	0	0	0	0	0	1	0	0	0	1	1	0	0	0	3	0	0	0	56	1
66000	2004-06-09	525	245.614	2.34093	0.4	0.316902	0	167854	84	0	1	0	0	1	1	1	20.7746	0	0	0	0	0	0	0	0	0	0	1	0	0	0	0	0	1	0	0	0	0	0	0	0	0	0	2	0	0	0	78	0
67775	2001-08-31	262.5	229.258	1.25397	0.49	0.293011	0	95595	76	1	1	0	1	1	1	1	40.2018	0	0	0	0	0	0	0	0	0	0	0	0	0	0	0	0	0	0	0	0	0	0	0	0	0	0	2	0	0	0	62	0
139956	2001-03-30	225	209.302	1.17731	0.5	0.419412	1	139956	88	1	0	0	0	0	1	1	16.1177	0	0	1	1	0	0	0	2	0	0	0	0	1	0	0	0	1	0	0	0	0	0	0	0	0	0	3	0	0	0	38	0
145902	2005-04-02	1687.5	192.198	3.70441	0.39	0.315531	0	150667	85	0	1	0	0	1	1	1	19.0945	0	0	0	0	0	0	1	3	0	0	0	0	0	0	0	0	0	0	0	0	0	0	0	0	0	0	4	0	1	0	15	0
179105	2003-06-27	750	98.1675	1.28409	0.46	0.383537	0	157613	91	0	0	0	0	0	1	1	16.6224	0	0	0	0	0	0	0	0	0	0	0	0	1	0	0	0	0	0	0	0	0	0	0	0	0	0	4	0	0	0	27	0
194395	1996-03-14	200	94.1176	2.32724	0.39	0.28	1	194395	76	0	1	0	1	1	1	1	28.2051	1	0	0	1	0	0	0	2	0	1	0	0	0	0	0	0	1	0	0	0	0	0	0	0	0	0	3	0	0	0	50	0
33971	2003-11-15	2512.5	276.023	9.96879	0.45	0.203815	0	35135	84	1	1	0	1	1	1	1	54.7078	1	0	0	0	0	0	0	0	0	0	1	1	0	0	0	0	1	0	0	0	0	0	0	0	0	0	3	0	0	0	40	0
192413	2004-08-06	450	214.286	1.02672	0.58	0.409655	0	36290	80	0	0	0	0	0	1	1	29.3698	0	0	0	0	0	0	0	0	0	0	1	0	0	0	0	0	0	1	0	0	0	0	1	0	0	0	2	0	0	0	79	0
138836	2004-02-04	1012.5	144.591	3.47443	0.53	0.414729	0	44407	82	1	0	0	0	0	1	1	21.7493	1	1	0	0	0	0	0	2	0	1	0	1	0	0	1	1	0	1	1	0	0	0	0	0	0	0	3	0	1	0	56	0
75839	1998-05-28	675	277.492	2.664	0.52	0.373306	0	67750	77	1	0	0	0	0	1	1	28.2104	0	0	0	0	1	0	0	1	0	0	0	0	0	0	0	0	1	0	1	0	0	0	1	0	1	1	3	0	0	0	50	0
147175	2005-07-03	600	230.548	2.85018	0.66	0.35	1	147175	69	1	1	0	0	1	1	1	46.9697	1	0	1	1	1	0	0	2	0	0	0	0	0	0	0	0	0	0	0	0	0	0	0	0	0	0	3	0	0	1	51	0
115586	2009-06-09	400	52.356	1.4292	0.62	0.41	0	61827	85	1	0	0	0	0	1	1	33.871	0	0	0	0	0	0	0	0	0	0	0	0	0	0	0	0	0	0	0	0	0	0	0	0	0	0	3	0	0	1	36	0
145950	1998-06-11	235	83.8537	3.06921	0.37	0.288078	0	167894	70	1	1	0	1	1	1	1	22.1412	0	0	0	0	0	0	0	0	0	0	0	0	0	0	0	0	0	0	0	0	0	0	0	0	0	0	2	0	1	0	75	0
145968	2009-04-17	1500	246.812	3.14861	0.52	0.336876	0	152530	79	1	1	0	0	1	1	1	35.2161	0	0	0	0	0	1	0	2	0	0	1	0	0	0	0	1	0	0	0	0	0	0	1	0	0	0	1	1	0	0	96	1
169795	2012-04-05	1250	171.939	6.23426	0.49	0.34989	0	164101	90	0	1	0	0	1	1	1	28.5939	0	0	0	0	0	0	0	0	0	0	1	0	0	0	0	1	1	0	0	0	0	0	0	0	0	0	3	0	0	0	41	0
139066	2002-03-07	225	139.104	1.77144	0.5	0.380365	0	179363	54	1	0	0	0	0	1	1	23.9271	1	0	0	0	0	0	0	0	0	0	1	0	0	0	0	0	1	0	0	1	0	0	1	0	0	0	3	0	1	0	49	0
139066	2001-12-27	200	138.648	1.57978	0.5	0.380365	0	23013	53	1	0	0	0	0	1	1	23.9271	1	0	0	0	0	0	0	0	0	0	1	0	0	0	0	0	1	0	0	1	0	0	1	0	0	0	3	0	0	0	49	0
157096	1995-06-16	162.5	106.036	1.67835	0.58	0.457235	1	157096	79	0	0	0	0	0	0	1	21.1664	0	0	0	0	0	0	0	0	0	0	0	1	0	0	0	0	0	0	0	0	0	0	0	0	0	0	3	0	0	0	51	1
56411	2008-03-09	285	78.7837	2.15749	0.65	0.361271	0	144738	93	1	0	0	0	0	1	1	44.4199	0	0	0	1	0	0	0	0	0	0	0	1	0	0	0	0	1	0	0	0	0	0	1	0	0	0	3	0	0	0	48	0
149628	2011-05-20	425	92.1909	5.04874	0.37	0.357794	0	51029	93	1	1	0	0	1	1	1	3.29893	1	0	0	1	1	1	1	3	1	0	1	1	0	0	0	0	1	0	0	0	0	0	0	0	0	0	3	0	0	0	44	1
154622	2002-05-31	375	64.3501	2.94327	0.44	0.56	0	119292	81	1	0	0	0	0	0	0	-27.2727	1	0	0	0	0	0	0	2	0	0	1	0	0	0	0	0	0	1	0	0	0	0	0	0	0	0	2	0	0	0	72	0
56537	2008-02-15	175	113.636	1.68656	0.44	0.305859	0	150768	73	1	1	0	0	1	1	1	30.4865	1	0	0	0	0	0	0	0	0	0	1	0	0	0	0	0	0	1	1	0	0	0	0	0	0	0	2	0	0	0	74	0
82140	2004-11-04	525	89.3237	6.43686	0.51	0.327495	1	82140	57	1	1	0	0	1	1	1	35.7854	0	0	0	0	0	0	0	0	0	0	1	1	0	0	0	1	0	0	0	0	0	0	0	0	0	0	3	0	1	0	41	0
144807	1999-05-07	175	92.1053	2.08082	0.4	0.3	0	87339	73	1	1	0	0	1	1	1	25	0	0	0	0	0	0	0	0	0	0	0	0	0	0	0	0	0	0	0	0	0	0	0	0	0	0	3	0	0	0	59	0
144738	2004-11-21	1290	401.556	3.51823	0.64	0.277138	0	196984	89	1	1	0	1	1	1	1	56.6972	1	0	0	0	0	0	0	0	0	0	0	0	0	1	0	0	1	0	1	1	1	0	1	0	1	0	3	0	0	0	42	0
144738	2004-10-17	1290	412.8	3.42241	0.64	0.277138	0	96636	89	1	1	0	1	1	1	1	56.6972	1	0	0	0	0	0	0	0	0	0	0	0	0	1	0	0	1	0	1	1	1	0	1	0	1	0	3	0	0	0	42	0
195091	2009-07-04	325	102.201	3.48264	0.62	0.59	1	195091	71	1	0	0	0	0	0	0	4.83871	0	0	1	1	0	0	0	1	0	0	0	1	0	0	0	0	1	0	0	0	0	0	0	0	0	0	3	0	0	1	40	0
141179	1999-11-07	450	215.311	1.13898	0.5	0.41512	0	15218	70	1	0	0	0	0	1	1	16.9761	1	1	0	0	0	0	1	1	0	0	0	0	0	0	0	0	0	0	1	0	0	1	1	0	0	0	3	0	1	0	50	0
121028	2010-01-09	1650	234.292	3.84405	0.8	0.430326	1	121028	80	0	0	0	0	0	0	1	46.2093	0	0	1	1	1	1	0	3	1	0	0	0	1	0	0	0	1	0	0	0	0	1	1	0	1	0	5	0	1	0	9	1
145952	2004-05-11	225	68.3371	1.00482	0.52	0.390479	0	174754	76	1	0	0	0	0	1	1	24.9078	0	0	0	0	0	0	0	1	0	0	0	0	0	0	0	0	1	0	0	0	0	0	0	0	0	1	3	0	0	0	50	0
144738	2004-01-04	1065	442.368	2.63662	0.64	0.308155	0	140535	89	1	1	0	0	1	1	1	51.8507	1	0	0	0	0	0	0	0	0	0	0	1	0	1	0	0	1	0	1	0	1	0	1	0	0	0	3	0	0	0	59	0
123060	2002-05-31	450	270.677	1.82072	0.61	0.347041	0	119292	81	1	1	0	0	1	1	1	43.108	0	0	1	1	0	0	0	3	0	1	0	0	0	0	0	0	1	0	0	0	0	1	1	0	0	0	3	0	0	0	44	0
104341	2010-05-29	2400	238.747	4.13153	0.57	0.417157	0	92195	77	1	0	0	0	0	1	1	26.8146	0	0	0	0	0	0	1	1	0	0	1	0	0	0	0	0	1	1	0	0	0	0	0	0	1	0	4	0	0	0	28	0
61980	2008-01-22	1550	177.193	1.93024	0.46	0.34	0	4502	65	1	1	0	0	1	1	1	26.087	0	0	0	0	0	0	0	1	1	0	1	0	0	0	0	0	0	0	1	0	0	0	0	0	0	0	2	0	1	0	72	1
140071	2001-08-18	1025	140.555	7.98653	0.38	0.512874	0	89060	69	1	0	0	0	0	0	0	-34.9667	0	0	1	0	1	1	0	3	1	0	1	0	0	0	0	0	1	0	0	0	1	0	0	0	1	0	3	1	0	0	32	1
15385	2010-11-22	387.5	45.7497	4.87625	0.5	0.426143	0	97842	65	1	0	0	0	0	0	1	14.7714	0	0	0	0	0	0	0	1	0	0	0	0	0	0	0	1	0	0	0	0	0	0	0	0	1	0	2	0	1	0	72	0
161056	2003-10-08	1500	297.767	5.51692	0.54	0.207172	0	15865	71	0	1	0	1	1	1	1	61.6347	1	0	0	0	1	0	1	1	0	0	1	0	0	1	0	0	0	1	0	0	0	0	0	0	1	0	2	0	0	0	61	0
65484	1996-02-07	340	123.524	2.03702	0.62	0.384789	0	21625	78	1	0	0	0	0	1	1	37.9373	1	0	1	0	0	0	0	2	0	1	1	0	0	0	0	0	1	0	0	0	1	0	0	0	0	0	3	0	1	0	47	0
26427	2002-08-19	1725	331.412	5.70036	0.52	0.243015	0	12037	78	0	1	0	1	1	1	1	53.2664	0	0	0	0	1	1	0	3	0	0	0	0	0	0	0	0	0	0	0	0	1	0	0	0	1	0	3	0	0	0	48	1
105804	2004-08-24	537.5	102.332	5.75238	0.49	0.472361	0	16	90	0	0	0	0	0	0	1	3.59986	1	0	1	1	1	0	1	3	0	1	0	1	0	1	1	0	1	0	0	0	0	0	0	0	0	0	4	0	0	0	23	0
64532	2003-06-28	275	121.413	2.48056	0.62	0.58	0	64541	78	0	0	0	0	0	0	0	6.45162	0	0	0	0	0	0	1	0	0	0	0	0	0	0	0	0	0	1	0	1	0	0	0	0	0	0	3	0	0	0	47	0
153519	2001-10-11	200	158.103	1.38539	0.53	0.340728	0	105838	79	0	1	0	0	1	1	1	35.7117	0	0	0	0	0	0	0	0	0	0	0	0	0	0	0	0	1	0	0	1	1	0	0	0	0	0	3	0	0	0	42	0
168918	2008-08-21	330	80.5861	2.51889	0.4	0.425169	0	36955	72	1	0	0	0	0	0	1	-6.29227	0	0	0	0	0	0	0	0	0	0	0	0	0	0	0	0	0	0	0	0	0	0	0	0	0	0	2	0	0	0	62	0
149674	2011-01-29	3137.5	209.866	4.80506	0.5	0.401279	0	14604	86	0	0	0	0	0	1	1	19.7441	0	0	0	0	0	0	1	1	0	0	0	0	0	0	0	0	0	0	0	0	0	0	0	0	0	0	3	0	1	0	52	0
12521	2000-09-01	375	318.471	1.28956	0.38	0.263103	0	147584	78	1	1	0	1	1	1	1	30.7622	1	0	0	1	0	0	0	1	0	0	0	0	0	1	0	0	1	0	1	1	0	0	0	0	0	0	4	0	0	0	26	0
87288	2003-04-25	150	99.3377	1.65371	0.37	0.239038	0	8046	86	0	1	0	1	1	1	1	35.3951	0	0	0	0	0	0	0	0	0	0	1	0	0	1	0	0	0	0	0	1	1	0	0	0	0	0	3	0	0	0	31	0
15199	2007-08-15	1150	191.507	1.38265	0.43	0.328011	0	61280	80	0	1	0	0	1	1	1	23.7184	0	0	0	0	0	1	1	1	0	0	1	1	0	0	0	1	0	0	1	0	0	0	0	0	0	0	3	0	0	0	41	1
22309	2000-03-28	1400	221.082	4.77494	0.53	0.379956	0	185151	69	1	0	0	0	0	1	1	28.3102	0	0	0	0	0	0	0	0	0	0	0	0	0	0	0	0	0	0	0	0	0	0	0	0	0	0	2	0	0	0	75	0
23462	2011-03-11	1125	276.753	4.45187	0.47	0.313827	0	99466	69	1	1	0	0	1	1	1	33.2283	0	0	0	0	0	0	0	0	0	0	1	0	0	0	0	1	0	0	0	0	0	0	0	0	0	0	1	0	0	0	92	0
165533	2010-03-31	500	34.2056	1.16909	0.52	0.470008	0	41953	53	1	0	0	0	0	0	1	9.61386	0	0	0	0	0	0	0	0	0	0	0	0	0	0	0	0	0	0	0	0	0	0	0	0	0	0	2	0	1	0	70	0
143323	2008-03-14	475	258.503	2.01238	0.37	0.330343	0	35228	73	1	1	0	0	1	1	1	10.7181	0	0	1	1	0	0	1	1	0	1	1	1	0	0	1	0	1	0	1	0	0	0	0	0	0	0	2	0	1	0	72	0
118656	1998-10-25	362.5	93.8511	4.2301	0.51	0.48	0	150680	76	1	0	0	0	0	0	1	5.88236	0	0	0	0	0	0	0	0	1	0	1	0	0	0	0	0	0	1	0	0	0	0	0	0	0	0	3	1	1	0	51	1
81968	2003-05-29	375	68.6499	2.0863	0.5	0.429605	0	58989	79	1	0	0	0	0	0	1	14.0791	0	0	0	0	0	0	0	0	0	0	0	0	0	0	0	0	0	0	0	0	0	0	0	0	0	0	3	0	0	0	42	0
82476	2010-10-12	475	191.532	2.71602	0.64	0.34	1	82476	92	1	1	0	0	1	1	1	46.875	1	0	1	0	0	0	0	1	0	0	1	0	0	0	0	0	1	0	0	1	0	0	1	0	0	0	3	0	0	0	55	0
34656	2009-04-17	600	88.3327	3.24718	0.43	0.337578	0	102248	75	0	1	0	0	1	1	1	21.4936	0	0	0	0	0	0	1	0	0	0	1	1	0	0	0	1	1	0	1	0	0	0	1	0	0	0	3	0	0	0	55	0
31959	2010-06-23	225	96.463	2.55448	0.55	0.389703	0	186162	82	1	0	0	0	0	1	1	29.1449	1	0	0	1	0	0	1	0	0	0	1	1	0	0	0	0	0	1	0	0	0	0	0	0	1	0	3	0	0	0	41	0
53002	1996-08-16	275	112.13	2.68591	0.5	0.39	0	85045	84	1	0	0	0	0	1	1	22	1	0	1	0	1	1	0	3	1	1	0	0	1	0	0	0	1	0	0	0	0	0	0	0	0	0	3	0	0	0	34	1
196984	2004-01-04	700	99.3613	7.71547	0.38	0.482447	0	140535	89	1	0	0	0	0	0	0	-26.9599	0	0	1	1	1	0	0	2	0	0	0	0	0	0	1	0	1	0	0	0	0	0	0	0	0	0	3	0	0	0	41	0
52188	2007-10-01	975	250.965	1.69204	0.57	0.26	0	14185	66	1	1	0	1	1	1	1	54.386	0	0	0	0	0	0	0	0	1	0	1	1	0	0	0	1	0	1	0	1	0	0	1	0	0	0	3	1	0	0	49	1
126612	2011-08-21	1350	543.807	2.71876	0.49	0.283296	0	31593	67	1	1	0	1	1	1	1	42.1844	0	0	1	0	0	0	0	2	0	0	0	1	0	0	0	1	0	0	0	0	0	0	0	0	0	0	3	0	1	0	50	0
95071	1997-06-09	400	110.117	3.97821	0.51	0.41	0	57519	69	1	0	0	0	0	1	1	19.6078	1	0	1	1	0	1	1	3	1	1	0	0	0	1	1	0	1	0	1	0	0	0	0	0	0	0	3	1	1	0	48	1
12568	2009-04-17	562.5	88.0282	3.20611	0.51	0.358037	0	152530	79	1	1	0	0	1	1	1	29.7966	0	0	0	0	0	0	0	3	0	0	0	0	0	0	0	0	1	0	0	0	0	0	1	0	1	0	2	0	0	0	73	0
182200	2001-04-08	925	278.824	3.63323	0.58	0.402936	0	165819	71	1	0	0	0	0	1	1	30.5283	1	0	0	0	0	0	0	0	0	0	0	0	0	0	0	0	0	0	0	0	0	0	0	0	0	0	3	0	0	0	58	0
106974	1999-01-29	200	88.4956	2.47508	0.61	0.44	0	48243	74	1	0	0	0	0	0	1	27.8689	0	0	0	0	0	0	0	0	1	0	0	0	0	0	0	0	1	0	0	0	0	0	0	0	0	0	3	1	0	0	50	1
193048	2003-03-14	250	98.912	2.76804	0.54	0.407138	0	60288	57	1	0	0	0	0	1	1	24.604	0	0	0	0	0	1	1	1	1	0	1	1	0	0	0	1	0	0	1	0	0	0	0	0	0	0	1	1	0	0	92	1
143206	2010-06-21	1525	247.867	4.34235	0.6	0.388814	0	169760	93	1	0	0	0	0	1	1	35.1977	0	0	1	0	0	1	0	3	1	0	1	0	0	0	0	0	1	1	0	0	0	0	0	0	0	0	3	1	0	0	49	1
117583	2009-09-04	2300	163.876	3.61954	0.42	0.333268	0	55326	90	1	1	0	0	1	1	1	20.6505	0	0	0	0	0	0	0	0	0	0	0	0	0	0	0	0	0	0	0	0	0	0	0	0	0	0	3	0	0	0	43	0
115581	2009-03-09	1150	220.835	3.09659	0.69	0.539627	0	62364	86	1	0	0	0	0	0	0	21.7932	0	0	1	0	1	0	0	2	0	0	0	0	0	0	0	0	1	1	0	0	0	0	1	0	1	0	3	0	0	0	46	0
58776	2003-05-25	2137.5	246.185	9.50882	0.53	0.341879	0	151607	44	1	1	0	0	1	1	1	35.4946	0	0	0	0	0	0	0	0	0	0	0	0	0	0	0	0	0	0	0	1	0	0	0	0	0	0	2	0	0	0	69	0
46668	2004-07-30	2312.5	259.104	7.94546	0.51	0.453591	0	171714	60	1	0	0	0	0	0	1	11.0606	0	0	0	0	0	0	0	2	0	0	0	0	0	0	0	0	0	0	0	0	0	0	0	0	0	0	3	0	0	0	49	0
142747	2005-06-04	975	268.41	3.97821	0.4	0.278161	0	27527	77	1	1	0	1	1	1	1	30.4599	1	0	1	1	0	1	1	3	0	0	0	0	0	0	0	0	0	0	0	0	0	0	0	0	0	0	5	0	0	0	11	1
142747	2005-02-23	975	288.462	3.70168	0.4	0.278161	0	83649	77	1	1	0	1	1	1	1	30.4599	1	0	1	1	0	1	0	3	0	0	0	1	0	1	0	0	1	0	0	0	0	0	0	0	0	0	5	1	0	1	13	1
142325	2007-10-26	1825	235.636	1.7687	0.82	0.383808	1	142325	71	0	0	0	0	0	1	1	53.1941	0	0	0	0	0	0	0	1	0	0	0	0	1	0	0	0	1	0	1	0	0	0	0	0	0	0	3	1	1	0	33	0
8793	2001-03-29	800	158.494	2.12737	0.58	0.473609	0	7604	62	1	0	0	0	0	0	1	18.3433	0	0	0	0	0	0	1	0	0	0	1	1	0	0	0	0	0	1	0	0	0	0	1	0	0	0	2	0	1	0	66	0
10963	2008-09-24	600	128.894	2.49425	0.64	0.504075	0	129648	90	0	0	0	0	0	0	0	21.2382	0	0	0	0	0	0	0	0	0	0	0	0	0	0	0	0	0	0	0	0	0	0	1	0	0	0	4	0	0	0	28	0
177630	2007-10-22	850	99.5899	1.63728	0.56	0.434367	0	8260	62	1	0	0	0	0	0	1	22.4345	0	0	0	0	0	0	1	0	0	0	1	0	0	0	0	0	0	0	1	0	0	0	0	0	0	0	2	0	0	0	66	0
17913	1996-03-11	275	132.212	2.27795	0.45	0.382336	0	182114	84	1	0	0	0	0	1	1	15.0365	0	0	0	0	0	0	0	0	0	1	0	0	0	0	0	0	0	0	0	0	0	0	1	0	0	0	3	0	0	0	46	0
8025	2003-06-27	1287.5	151.026	2.66674	0.51	0.425945	0	157613	91	0	0	0	0	0	0	1	16.4813	0	1	0	0	0	0	0	1	0	0	0	0	0	0	0	0	1	0	0	0	0	0	1	0	0	0	3	0	0	0	32	0
53635	1996-01-06	100	81.9672	1.33611	0.57	0.374733	0	160968	75	1	0	0	0	0	1	1	34.2574	0	0	0	0	0	0	0	0	0	0	0	0	0	0	0	0	0	0	0	0	0	0	0	0	1	0	2	0	0	0	78	0
166972	2005-07-13	75	62.7615	1.30873	0.41	0.44	0	177051	61	1	0	0	0	0	0	1	-7.31707	0	0	0	0	0	0	0	0	0	0	0	0	0	0	0	0	0	0	0	0	0	0	0	0	0	0	2	0	0	0	73	0
142747	2004-05-05	825	311.909	2.89673	0.4	0.26	0	111723	76	1	1	0	1	1	1	1	35	1	0	1	1	0	1	0	3	1	0	1	1	0	1	0	1	1	0	0	0	0	0	1	0	0	0	4	0	0	0	22	1
102736	2003-03-27	575	98.9247	6.36568	0.61	0.500947	0	42800	77	1	0	0	0	0	0	0	17.8776	0	0	0	1	1	1	0	2	1	1	0	0	1	0	0	1	1	0	0	0	0	0	0	0	1	0	2	1	0	0	61	1
56419	2001-05-30	385	105.119	4.01106	0.5	0.451669	0	44381	85	1	0	0	0	0	0	1	9.66617	0	0	0	0	0	0	0	0	0	0	0	1	0	1	0	0	1	0	1	0	0	0	1	0	0	0	3	0	1	0	55	0
14569	2004-05-25	287.5	63.4658	2.04797	0.76	0.539646	1	14569	86	1	0	0	0	0	0	0	28.994	0	0	1	1	0	1	0	1	1	1	1	0	1	0	0	0	1	0	0	0	1	0	0	0	0	0	4	1	1	1	20	1
48179	2007-09-30	1037.5	163.45	1.73311	0.72	0.409782	0	131744	95	0	0	0	0	0	1	1	43.0858	1	0	0	0	1	0	1	2	0	0	1	0	0	1	0	0	1	0	0	0	0	0	0	0	0	0	3	0	0	0	34	0
53635	1996-04-13	100	68.2594	1.60442	0.57	0.374733	0	67748	75	1	0	0	0	0	1	1	34.2574	0	0	0	0	0	0	0	0	0	0	0	0	0	0	0	0	0	0	0	0	0	0	0	0	1	0	2	0	0	0	78	0
187623	2008-12-09	387.5	39.1513	1.10338	0.52	0.392335	0	163044	74	0	0	0	0	0	1	1	24.5509	0	0	0	0	0	0	0	0	0	0	1	0	0	0	0	0	0	0	0	0	0	0	0	0	0	0	3	0	0	0	50	0
38457	1999-12-25	650	102.564	6.94064	0.39	0.283333	0	129683	74	1	1	0	1	1	1	1	27.3504	0	0	0	0	0	0	0	0	0	0	0	0	0	0	0	0	0	0	0	0	0	0	0	0	0	0	2	0	0	0	69	1
7451	2011-06-09	1390.5	325.644	4.67638	0.57	0.303711	0	34571	89	0	1	0	0	1	1	1	46.7174	0	0	0	0	0	1	0	1	1	0	0	0	0	0	0	0	1	0	0	0	0	0	0	0	0	0	3	1	0	0	45	1
46493	2001-05-30	225	238.727	1.0322	0.47	0.244227	0	19469	78	0	1	0	1	1	1	1	48.0368	0	0	0	0	0	0	0	0	0	0	0	0	0	0	0	0	0	0	0	0	0	0	0	0	0	0	3	0	0	0	42	0
19451	2000-04-27	1875	287.908	6.23426	0.54	0.470561	1	19451	82	1	0	0	0	0	0	1	12.8591	1	0	0	0	0	0	0	1	0	0	0	0	0	1	0	0	1	0	1	0	0	0	1	0	0	0	3	0	0	0	48	0
137750	2008-03-19	100	93.8967	1.16636	0.75	0.55308	0	119949	79	1	0	0	0	0	0	0	26.256	0	0	1	1	0	0	0	3	0	1	0	1	1	0	1	1	1	0	0	0	1	0	0	0	0	0	3	0	0	0	56	0
35135	2003-11-15	75	77.1208	1.06505	0.72	0.510745	1	35135	84	1	0	0	0	0	0	0	29.0631	0	0	1	1	0	0	1	3	0	0	0	1	0	0	0	0	1	0	0	0	0	0	0	0	0	0	5	0	0	1	11	0
67748	1996-04-13	675	300.668	2.45866	0.44	0.321538	1	67748	75	1	1	0	0	1	1	1	26.9231	0	0	0	0	0	0	1	1	0	0	0	0	1	0	0	0	0	0	0	0	0	0	0	0	0	0	3	0	0	0	47	0
1272	2007-08-09	450	343.511	1.43467	0.38	0.212567	0	3123	81	0	1	0	1	1	1	1	44.0613	0	0	0	0	0	0	0	0	0	0	0	0	0	0	0	0	0	0	0	1	0	0	1	0	0	0	3	0	0	0	39	0
61280	2003-10-27	275	83.1444	2.74066	0.41	0.298608	0	80809	76	0	1	0	1	1	1	1	27.1689	0	0	0	0	0	1	0	3	1	0	0	0	0	0	0	0	0	0	0	1	0	0	0	0	0	0	3	1	0	0	43	1
137341	2001-03-29	945	288.11	3.59216	0.51	0.245	0	7604	62	1	1	0	1	1	1	1	51.9608	0	0	0	0	0	0	0	0	0	0	0	0	0	0	0	0	0	0	0	0	0	0	0	0	0	0	2	0	1	0	84	0
4306	2003-09-07	175	100.43	1.90833	0.53	0.370724	1	4306	98	0	0	0	0	0	1	1	30.0521	0	0	0	1	0	0	0	0	0	1	0	0	0	0	0	0	1	0	0	1	0	0	0	0	0	0	3	0	0	0	42	0
168346	2010-12-22	225	214.286	1.14993	0.65	0.476503	0	77397	88	0	0	0	0	0	0	1	26.6919	0	0	1	1	1	0	1	3	0	1	1	1	0	0	0	0	1	0	0	0	1	0	0	0	1	0	3	0	0	0	44	0
180231	1999-05-07	275	87.7193	3.43336	0.43	0.366029	0	87339	73	1	0	0	0	0	1	1	14.877	0	0	0	0	0	0	0	3	0	0	0	0	0	0	0	0	1	0	0	0	0	0	0	0	0	0	4	0	0	1	25	0
165757	2005-03-23	1500	180.832	9.08444	0.57	0.28	0	155161	85	1	1	0	1	1	1	1	50.8772	1	0	0	1	0	0	1	1	0	0	1	1	0	1	0	0	0	0	0	0	0	0	0	0	0	0	3	0	0	0	37	0
112253	2001-02-28	1650	274.657	6.57924	0.44	0.43245	0	22222	79	1	0	0	0	0	0	1	1.71585	0	0	0	0	0	0	0	0	0	0	0	0	0	0	0	0	0	0	0	0	0	0	0	0	0	0	2	0	0	0	74	0
158386	2008-02-15	450	290.792	1.69478	0.42	0.37	0	150768	73	1	0	0	0	0	1	1	11.9048	0	0	0	0	0	0	1	0	0	0	0	1	0	0	0	0	0	0	0	1	0	0	0	0	0	0	3	0	0	0	54	0
137183	2003-06-10	125	126.582	1.08148	0.43	0.33	0	37853	90	0	1	0	0	1	1	1	23.2558	0	1	0	0	0	0	0	2	0	0	0	0	0	0	0	0	1	0	0	0	0	0	0	0	0	0	3	0	0	0	38	0
112234	2002-03-05	550	90.0901	6.68601	0.57	0.411831	0	159953	83	0	0	0	0	0	1	1	27.7489	0	0	0	0	0	0	0	0	0	0	0	1	0	0	0	0	0	0	0	1	0	0	0	0	0	0	3	0	0	0	39	0
164043	1999-02-25	575	118.252	5.32527	0.46	0.296572	0	177987	95	0	1	0	1	1	1	1	35.5279	0	0	0	0	1	1	0	1	0	0	1	0	0	0	0	0	1	0	0	0	0	0	0	0	0	0	4	1	0	0	26	1
96119	2001-05-27	962.5	246.953	4.26843	0.62	0.436207	0	88436	84	1	0	0	0	0	0	1	29.644	1	0	1	1	1	1	1	3	1	1	0	0	1	1	0	0	1	0	1	0	1	0	1	0	1	0	4	1	1	0	29	1
32912	2012-04-17	425	99.8825	4.65995	0.5	0.385238	0	165248	86	1	0	0	0	0	1	1	22.9524	0	0	0	0	0	0	0	1	0	0	0	0	0	0	0	1	1	0	1	0	0	0	0	0	0	0	3	0	0	0	32	0
118415	2003-05-25	775	277.281	1.985	0.7	0.275898	0	151607	44	1	1	0	1	1	1	1	60.586	1	0	0	0	0	0	0	0	0	0	0	1	0	0	0	0	0	0	0	0	0	0	0	0	0	0	2	0	0	0	83	0
27490	2009-01-05	2712.5	225.619	2.89125	0.49	0.387678	0	49377	86	0	0	0	0	0	1	1	20.882	0	0	1	1	0	0	0	1	0	1	0	0	0	0	1	0	1	0	0	0	0	0	0	0	0	0	3	0	1	0	44	0
167390	2005-05-10	350	86.2069	4.44639	0.62	0.506541	0	18028	72	1	0	0	0	0	0	0	18.2998	0	0	1	0	1	1	0	3	0	0	0	0	0	0	0	0	0	0	0	0	0	0	0	0	0	0	3	0	0	0	35	1
177665	2002-03-07	725	180.685	4.39437	0.49	0.441477	0	179363	54	1	0	0	0	0	0	1	9.9026	0	0	0	0	0	0	0	1	0	0	0	0	0	0	0	0	1	0	0	0	0	0	0	0	1	0	2	0	0	0	72	0
136742	2008-04-16	100	70.922	1.54419	0.69	0.564929	0	182821	84	0	0	0	0	0	0	0	18.1262	0	0	1	1	0	0	0	1	0	1	1	0	1	1	1	0	1	0	0	0	0	0	0	0	1	0	3	0	0	0	36	0
18504	2000-11-11	1650	276.035	6.54638	0.53	0.296768	0	84631	71	1	1	0	1	1	1	1	44.0061	1	1	1	0	0	0	0	3	0	0	0	0	0	0	0	0	1	0	0	0	0	0	0	0	0	0	3	0	0	0	59	0
64532	2011-01-29	1350	146.819	5.06516	0.62	0.515962	0	14604	86	0	0	0	0	0	0	0	16.7803	0	0	0	0	0	0	1	1	0	0	1	0	1	0	0	0	0	0	1	1	0	0	1	0	0	0	4	0	0	0	28	0
179105	2000-09-28	450	87.6339	2.67222	0.46	0.396683	0	183944	88	0	0	0	0	0	1	1	13.7646	0	0	0	0	0	0	0	0	0	0	0	0	1	0	0	0	1	0	0	0	0	0	0	0	0	0	3	0	0	0	44	0
187151	2010-08-14	1275	91.8588	4.5915	0.51	0.412968	0	104344	77	0	0	0	0	0	1	1	19.0259	0	1	0	0	0	0	0	1	1	0	1	1	1	0	0	0	1	0	0	1	1	0	1	0	0	0	2	1	1	0	63	1
4867	1994-10-27	287.5	189.145	1.66466	0.6	0.4	1	4867	78	1	0	0	0	0	1	1	33.3333	0	0	1	1	1	0	0	3	0	1	1	0	0	0	1	0	1	0	0	1	0	0	0	0	1	1	3	0	0	0	50	0
160968	1996-01-06	450	168.856	1.56336	0.65	0.467197	1	160968	75	1	0	0	0	0	0	1	28.1235	1	0	1	0	1	0	1	3	0	0	0	0	1	0	0	0	1	0	1	0	0	0	0	0	0	0	3	0	1	0	31	0
115626	2010-04-13	475	39.4191	4.22736	0.63	0.40296	0	8144	79	1	0	0	0	0	1	1	36.0381	0	0	0	0	0	0	0	0	0	0	0	0	0	0	0	0	0	0	0	0	0	0	0	0	0	0	2	0	0	0	72	0
174199	1998-08-17	775	267.011	3.17873	0.53	0.31	0	13525	81	0	1	0	0	1	1	1	41.5094	0	0	1	0	0	0	0	1	0	1	0	0	0	0	0	0	1	0	0	0	1	0	0	0	0	0	3	0	0	0	53	0
160650	2011-09-27	1200	245.776	5.34717	0.43	0.247519	0	101241	67	0	1	0	1	1	1	1	42.4375	1	0	0	1	0	0	1	0	0	0	0	1	0	0	0	0	0	1	0	0	0	0	1	0	0	0	2	0	0	0	83	0
100585	2003-10-08	500	200	2.73793	0.41	0.381051	0	15865	71	0	0	0	0	0	1	1	7.06076	0	0	0	0	0	0	0	0	0	0	0	0	0	0	0	1	0	0	0	0	0	0	0	0	0	0	3	0	1	0	48	0
157683	1997-07-30	200	183.908	1.191	0.74	0.450513	0	30402	71	1	0	0	0	0	0	1	39.1199	0	0	1	1	0	0	0	2	0	1	0	0	1	1	1	0	1	1	0	0	0	0	0	0	1	0	3	0	0	0	56	0
30349	1998-12-28	525	115.958	4.95838	0.42	0.345665	0	136239	82	1	1	0	0	1	1	1	17.6989	1	0	1	0	0	0	0	1	0	0	1	0	0	1	0	0	1	1	1	0	0	0	0	0	0	0	2	0	0	0	67	0
54703	1996-04-26	150	115.607	1.42098	0.57	0.72	0	22172	84	1	0	0	0	0	0	0	-26.3158	1	0	1	0	0	1	0	2	1	1	0	0	0	0	0	0	1	1	0	0	0	0	0	0	0	0	4	1	0	0	20	1
33971	2002-11-12	2212.5	270.394	8.96123	0.45	0.203815	0	29850	83	1	1	0	1	1	1	1	54.7078	1	0	0	0	0	0	0	0	0	0	1	1	0	0	0	0	1	0	0	0	0	0	0	0	0	0	3	0	1	0	40	0
30125	2004-08-18	750	280.636	2.92684	0.49	0.295687	0	167587	50	1	1	0	1	1	1	1	39.6557	0	0	0	0	0	0	0	0	0	0	0	0	0	0	0	0	0	0	0	0	0	0	0	0	0	0	2	0	0	0	63	0
36810	2008-12-01	1300	146.273	2.90768	0.68	0.391267	0	12505	90	0	0	0	0	0	1	1	42.4607	0	0	0	0	0	0	0	0	0	0	0	1	0	0	0	0	1	0	0	1	0	0	0	0	0	0	3	0	0	1	46	0
188832	2004-01-08	1462.5	287.046	5.57989	0.54	0.3787	0	39575	57	1	0	0	0	0	1	1	29.8705	1	0	0	0	0	0	0	0	0	0	0	0	0	0	0	1	0	1	1	0	0	0	1	0	0	0	2	0	0	0	68	0
119879	2001-12-12	400	196.56	2.22867	0.65	0.364313	1	119879	81	0	0	0	0	0	1	1	43.9518	0	0	0	0	0	0	0	1	0	1	0	0	0	0	0	0	0	0	0	1	0	0	0	0	0	0	3	0	0	0	36	0
110257	1996-10-10	825	301.37	2.99803	0.72	0.435923	1	110257	67	1	0	0	0	0	0	1	39.4551	1	0	0	0	1	0	0	1	0	1	1	0	0	1	0	0	1	1	1	0	1	0	0	0	1	0	3	0	0	0	43	0
150768	2008-02-15	750	133.511	2.01511	0.64	0.405952	1	150768	73	1	0	0	0	0	1	1	36.57	0	0	1	0	0	1	1	3	1	0	1	1	0	0	0	1	1	0	1	0	0	0	0	0	0	0	4	1	0	0	25	1
21625	1996-02-07	125	72.7802	1.88095	0.69	0.59	1	21625	78	1	0	0	0	0	0	0	14.4928	0	0	0	0	0	0	0	0	0	0	0	0	0	0	0	0	0	0	0	0	0	0	0	0	0	0	3	0	0	0	31	0
135182	2001-05-27	212.5	48.1314	2.14106	0.4	0.341898	0	88436	84	1	1	0	0	1	1	1	14.5254	0	0	0	0	0	1	1	3	1	0	0	1	0	0	0	0	0	0	0	0	0	0	0	0	0	0	3	1	0	0	33	1
179662	2004-06-10	150	150.376	1.09243	0.56	0.328579	0	170374	90	0	1	0	0	1	1	1	41.3253	0	0	1	0	1	1	1	3	0	0	0	0	0	0	0	1	1	0	1	0	0	0	0	0	0	0	4	0	0	0	22	1
153530	2003-05-29	250	112.108	2.44223	0.51	0.38	0	58989	79	1	0	0	0	0	1	1	25.4902	0	0	0	0	0	0	0	1	0	0	0	0	0	0	0	0	0	0	0	0	0	0	0	0	0	0	3	0	0	0	58	0
134703	2009-06-15	825	89.0448	3.23897	0.41	0.376091	0	80815	80	0	0	0	0	0	1	1	8.27057	0	0	0	0	0	0	0	0	0	0	1	1	0	0	0	0	0	0	1	1	0	0	1	0	0	0	3	0	0	0	54	0
128750	2011-05-04	1250	183.083	5.13635	0.61	0.482749	0	101168	75	1	0	0	0	0	0	0	20.8608	0	0	0	0	0	1	0	1	1	0	1	1	0	0	0	0	0	1	1	0	0	0	0	0	0	0	2	0	0	0	62	1
164701	2007-11-07	600	93.0954	1.64823	0.52	0.526058	0	48889	74	1	0	0	0	0	0	0	-1.16503	0	0	0	1	0	0	1	0	0	0	0	1	0	0	1	0	0	1	1	0	0	0	0	0	0	0	2	0	0	0	62	0
143206	2005-03-05	325	246.679	1.44289	0.6	0.388117	0	99267	88	1	0	0	0	0	1	1	35.3138	0	0	0	0	0	0	0	1	1	0	0	0	1	0	1	0	1	0	0	0	0	0	0	0	0	0	3	1	0	0	51	1
131312	2004-05-13	337.5	235.192	1.57157	0.44	0.341268	0	161582	72	1	1	0	0	1	1	1	22.4392	0	0	0	0	0	0	1	0	0	0	1	0	0	0	0	0	0	0	0	0	0	0	0	0	0	0	2	0	1	0	60	0
115586	2010-08-06	500	57.4878	2.58734	0.62	0.41	0	80176	86	1	0	0	0	0	1	1	33.871	0	0	0	0	0	0	0	0	0	0	0	0	0	0	0	0	0	0	0	0	0	0	0	0	0	0	3	0	0	0	43	0
118611	2001-04-06	300	213.904	1.53598	0.66	0.643791	1	118611	90	0	0	0	0	0	0	0	2.45593	0	0	0	0	0	0	0	1	0	0	0	0	0	1	0	0	1	0	0	0	0	0	0	0	0	0	3	0	0	0	31	0
148060	2009-12-17	155	116.323	1.45931	0.46	0.304593	0	92085	93	0	1	0	0	1	1	1	33.784	0	0	0	0	0	0	0	0	0	1	0	0	0	0	0	0	1	0	0	0	0	0	1	0	0	0	2	0	0	0	68	0
86159	2000-10-26	250	109.051	2.51068	0.49	0.398	0	100513	78	1	0	0	0	0	1	1	18.7755	1	0	0	0	0	0	0	1	0	0	0	0	0	0	0	1	0	0	1	0	0	0	0	0	0	0	3	0	0	0	47	0
151607	2003-05-25	1275	198.675	7.02826	0.66	0.360201	1	151607	44	1	0	0	0	0	1	1	45.4241	1	0	0	0	0	0	1	0	0	0	1	0	0	0	0	1	0	0	1	0	0	0	0	0	0	0	4	0	1	0	26	0
174199	2002-05-28	1600	251.869	6.95707	0.53	0.320036	0	175658	85	0	1	0	0	1	1	1	39.6159	0	0	1	0	0	0	0	1	0	1	0	0	0	0	0	0	0	0	0	0	0	0	1	0	0	0	2	0	0	0	64	0
167512	2002-09-15	3075	388.503	8.66827	0.36	0.25258	0	168993	57	1	1	0	1	1	1	1	29.8389	0	0	0	0	0	1	1	1	0	0	1	0	0	0	0	0	0	0	1	0	0	0	0	0	0	0	2	0	0	0	81	1
73060	2009-06-15	825	144.42	2.4833	0.52	0.49262	0	80815	80	0	0	0	0	0	0	0	5.26535	0	0	0	0	0	1	0	1	1	0	1	1	1	0	0	0	1	0	0	1	0	0	1	0	0	0	3	1	0	0	32	1
73576	2005-03-15	850	122.788	7.58132	0.65	0.472867	0	5942	87	0	0	0	0	0	0	1	27.2512	0	0	0	0	1	0	0	2	0	0	0	0	0	0	0	0	1	0	0	0	0	0	0	0	0	0	3	0	0	0	32	0
118656	2000-09-01	437.5	78.7579	6.08367	0.51	0.475586	0	147584	78	1	0	0	0	0	0	1	6.74783	0	0	0	0	0	0	0	0	1	0	1	0	0	0	0	0	0	1	0	0	0	0	0	0	0	0	3	1	0	0	52	1
100727	2004-01-08	800	100.219	8.7422	0.42	0.415748	0	39575	57	1	0	0	0	0	1	1	1.01237	0	0	0	0	0	0	0	0	0	0	0	0	0	0	0	0	0	0	0	0	0	0	0	0	0	0	2	0	0	0	68	0
180816	2008-09-22	2475	283.749	2.57639	0.52	0.206338	0	181773	75	1	1	0	1	1	1	1	60.3196	0	0	0	0	0	0	0	1	0	0	0	0	0	0	0	0	1	0	0	0	0	0	0	0	0	0	2	0	0	0	70	0
73017	1998-10-09	525	256.41	2.24236	0.63	0.301183	0	191382	75	1	1	0	0	1	1	1	52.1932	0	0	0	0	0	0	0	0	0	0	1	1	0	0	0	0	0	0	0	0	0	0	0	0	0	0	3	0	0	0	45	0
133974	2011-09-22	250	94.697	2.89125	0.55	0.43	1	133974	45	1	0	0	0	0	0	1	21.8182	0	1	0	0	0	0	0	1	0	0	0	0	0	0	0	0	0	0	0	0	0	0	0	0	0	0	2	0	1	0	81	1
22156	1995-05-17	100	85.4701	1.28135	0.45	0.28	1	22156	91	1	1	0	1	1	1	1	37.7778	1	0	1	1	0	1	0	2	0	1	0	0	0	1	0	0	0	0	0	0	0	0	0	0	0	0	2	0	0	0	61	1
112965	2012-05-07	3037.5	290.253	6.34104	0.48	0.312752	0	109270	71	1	1	0	0	1	1	1	34.8433	0	0	0	0	0	0	0	0	0	0	0	0	0	0	0	1	0	0	0	0	0	0	0	0	0	0	2	0	0	0	80	0
125460	2011-12-25	1237.5	104.32	1.076	0.53	0.393143	1	125460	61	1	0	0	0	0	1	1	25.8222	0	0	0	0	0	0	1	2	0	0	1	0	0	0	0	0	0	0	1	0	0	0	0	0	0	0	3	0	0	0	40	0
139965	2012-02-07	1393.75	103.356	6.07272	0.39	0.278549	0	3070	96	0	1	0	1	1	1	1	28.5772	0	0	0	0	0	0	1	0	0	0	1	0	0	0	0	0	0	0	0	0	0	0	0	0	0	0	2	0	0	0	65	1
28076	2004-11-02	175	94.5946	2.02607	0.7	0.53	1	28076	88	1	0	0	0	0	0	0	24.2857	1	0	1	0	0	0	0	1	0	0	0	1	0	0	0	0	1	0	0	1	0	0	0	0	0	0	3	0	0	0	49	0
184691	2012-03-25	900	87.1882	6.00701	0.49	0.367407	0	65619	69	1	0	0	0	0	1	1	25.0189	1	0	0	0	0	0	0	3	0	0	1	1	0	0	0	0	0	0	0	0	0	0	0	0	0	0	1	0	0	0	106	0
34735	2010-03-20	1500	180.072	4.12058	0.62	0.359866	1	34735	68	1	1	0	0	1	1	1	41.9571	1	0	1	1	0	0	1	1	0	0	1	1	1	0	1	1	1	1	0	0	0	0	1	0	0	0	3	0	0	0	34	0
117583	2008-06-25	2200	169.95	2.4258	0.42	0.333268	0	88451	89	1	1	0	0	1	1	1	20.6505	0	0	0	0	0	0	0	0	0	0	1	0	0	0	0	0	0	0	0	0	0	0	0	0	0	0	3	0	0	0	41	0
98230	2001-12-12	850	272.873	3.41146	0.47	0.25162	0	83648	73	1	1	0	1	1	1	1	46.4638	0	0	0	0	0	0	0	0	0	0	0	0	0	0	0	1	0	0	0	0	1	0	0	0	1	0	2	1	1	0	72	1
141107	2003-06-10	850	104.007	8.95028	0.51	0.36928	0	37853	90	0	0	0	0	0	1	1	27.5922	0	0	0	1	0	1	1	2	0	1	1	0	0	0	0	0	0	0	0	0	0	0	0	0	0	0	3	1	0	1	34	1
168406	2001-10-10	1412.5	199.859	7.74012	0.58	0.291057	1	168406	70	1	1	0	1	1	1	1	49.8177	1	0	0	1	0	0	0	2	0	1	1	1	0	0	0	0	1	0	1	0	0	0	0	0	0	0	5	0	0	0	8	0
63457	2009-02-11	325	123.692	2.87756	0.49	0.461901	0	142257	83	1	0	0	0	0	0	1	5.73445	1	0	1	0	0	0	0	3	0	0	0	0	1	0	0	1	1	0	0	0	0	0	1	0	1	0	3	0	0	1	34	0
149674	2003-11-23	1437.5	171.335	9.18848	0.5	0.430659	0	54196	78	0	0	0	0	0	0	1	13.8683	0	0	0	0	0	0	0	0	0	0	1	0	0	0	0	1	0	0	0	0	0	0	0	0	0	0	3	0	0	0	47	0
74914	2010-10-23	675	400.593	1.84536	0.36	0.13	0	31549	73	0	1	1	1	1	1	1	63.8889	0	0	0	0	0	0	1	1	0	0	0	0	0	0	0	1	0	0	0	1	0	0	1	0	0	0	3	0	0	0	55	0
111723	2004-05-05	1950	287.717	7.42252	0.38	0.237238	1	111723	76	1	1	0	1	1	1	1	37.5691	0	0	0	0	1	0	1	2	0	0	0	0	0	0	0	1	1	0	0	0	1	0	1	0	1	0	2	0	1	0	79	0
131870	2005-02-01	275	30.3616	1.6893	0.46	0.397788	0	3769	73	1	0	0	0	0	1	1	13.5245	0	0	0	0	0	0	0	0	0	0	0	0	0	0	0	0	0	0	0	0	0	0	0	0	0	0	2	0	0	0	68	0
141960	2004-04-23	900	148.209	1.52229	0.69	0.35	0	64798	47	1	1	0	0	1	1	1	49.2754	0	0	0	0	0	0	0	0	0	0	0	0	0	0	0	0	0	0	0	0	0	0	0	0	0	0	2	0	0	0	69	0
130218	2001-10-10	475	132.22	3.9344	0.78	0.461183	0	168406	70	1	0	0	0	0	0	1	40.874	1	0	1	0	0	1	0	3	1	0	0	0	1	0	0	0	1	0	0	0	0	0	0	0	1	0	4	0	0	0	24	1
44429	2005-01-02	625	198.886	3.44157	0.5	0.27405	0	102736	79	1	1	0	1	1	1	1	45.1901	1	0	0	0	0	0	0	0	0	0	0	0	0	0	0	1	0	0	0	0	0	0	1	0	0	0	2	0	1	0	72	0
8742	2010-04-07	250	74.4048	1.88369	0.4	0.367131	0	7006	75	1	0	0	0	0	1	1	8.21736	0	0	0	0	0	0	1	0	0	0	0	0	0	0	0	0	0	0	0	1	0	0	0	0	0	0	2	0	1	0	70	0
131312	2004-10-15	487.5	267.49	1.99595	0.44	0.34822	1	131312	72	1	1	0	0	1	1	1	20.8592	0	0	0	0	0	0	1	1	0	0	1	0	0	0	0	0	0	0	0	0	0	0	0	0	0	0	2	0	0	0	74	0
77385	1999-09-25	200	66.335	1.37444	0.56	0.441275	0	115566	78	0	0	0	0	0	0	1	21.2009	0	1	0	0	0	0	0	1	0	1	1	0	0	0	1	0	1	0	1	0	0	0	0	0	0	0	2	0	0	0	60	0
149093	1998-12-15	550	140.306	3.12671	0.46	0.648159	1	149093	92	1	0	0	0	0	0	0	-40.9041	0	0	1	1	0	0	0	3	0	1	0	0	0	0	0	0	1	0	0	0	0	0	1	0	1	0	3	0	0	0	35	0
87871	1998-08-14	300	305.344	1.076	0.72	0.190914	0	117085	90	0	1	1	1	1	1	1	73.4842	1	0	1	1	0	0	1	2	0	1	1	0	0	1	0	0	1	1	0	0	0	0	0	0	0	0	3	0	0	0	44	0
187207	2008-10-21	937.5	85.3437	2.77899	0.51	0.63	0	60217	69	1	0	0	0	0	0	0	-23.5294	0	0	0	0	0	0	0	0	0	0	0	0	0	0	0	0	0	0	0	1	0	0	0	0	0	0	2	0	0	0	83	0
38952	2009-11-03	725	95.489	3.64144	0.52	0.478252	0	169801	86	1	0	0	0	0	0	1	8.02846	0	0	0	0	0	0	0	0	0	0	1	0	0	0	0	0	0	1	0	0	0	0	1	0	0	0	3	0	1	0	48	0
75353	2005-08-21	250	130.208	2.10273	0.5	0.345	0	63448	80	1	1	0	0	1	1	1	31	0	0	0	1	1	0	1	2	0	0	0	0	0	0	0	0	0	0	0	0	0	0	0	0	0	0	3	0	0	0	48	0
59546	2008-03-19	300	99.2556	1.91381	0.46	0.431473	0	119949	79	1	0	0	0	0	0	1	6.20161	0	0	0	1	0	1	1	1	1	0	1	0	0	0	1	1	0	1	0	0	0	0	0	0	0	0	3	0	0	0	54	1
80815	2009-06-15	425	82.3643	3.22801	0.56	0.53	1	80815	80	0	0	0	0	0	0	0	5.35715	1	0	0	0	0	0	1	1	0	0	1	0	0	0	0	1	1	1	0	0	0	1	0	0	0	0	3	0	0	0	31	0
115586	2004-12-26	225	62.9371	2.13832	0.62	0.41	0	192882	80	1	0	0	0	0	1	1	33.871	0	0	0	0	0	0	0	0	0	0	0	0	0	0	0	0	0	0	0	0	0	0	0	0	0	0	3	0	0	0	36	0
130218	2001-11-21	475	128.465	4.04939	0.78	0.461183	1	130218	70	1	0	0	0	0	0	1	40.874	1	0	1	0	0	1	0	3	1	1	0	0	0	0	0	0	1	0	0	0	0	0	0	0	1	0	4	0	0	0	23	1
131870	2004-10-15	275	31.3034	1.39087	0.46	0.397788	0	131312	72	1	0	0	0	0	1	1	13.5245	0	0	0	0	0	0	0	0	0	0	0	0	0	0	0	0	0	0	0	0	0	0	0	0	0	0	2	0	0	0	68	0
177398	1996-08-08	205	164.659	1.36349	0.74	0.503843	1	177398	85	0	0	0	0	0	0	0	31.9131	1	0	0	0	0	0	0	1	0	1	0	0	0	1	0	0	1	1	0	0	0	0	1	0	0	0	3	0	0	0	34	0
38457	1996-08-22	350	106.464	3.60037	0.39	0.23	0	55367	71	1	1	0	1	1	1	1	41.0256	0	0	0	0	0	0	0	0	0	0	0	0	0	0	0	0	0	0	0	0	0	0	0	0	0	0	2	0	0	0	69	0
124233	2010-06-14	750	90.2799	4.12879	0.8	0.375842	0	135367	68	1	0	0	0	0	1	1	53.0197	0	0	0	0	0	0	0	0	0	0	0	0	0	0	0	0	1	0	0	0	0	0	0	0	0	0	1	0	0	0	93	0
119302	2010-01-30	750	201.613	4.07403	0.55	0.35	0	169289	88	1	1	0	0	1	1	1	36.3636	0	0	0	0	0	0	0	2	0	0	0	0	0	0	0	0	0	0	1	0	0	0	1	0	0	0	3	0	0	0	30	0
23013	2001-12-27	375	99.5355	4.12605	0.56	0.554068	1	23013	53	1	0	0	0	0	0	0	1.05934	0	0	0	0	0	0	1	3	0	0	1	1	0	0	0	0	1	0	1	0	0	0	0	0	0	0	3	0	1	1	58	0
194100	2011-06-09	1462.5	243.75	5.25408	0.55	0.302467	0	45151	60	0	1	0	0	1	1	1	45.006	0	0	0	0	0	1	0	1	1	0	0	0	0	0	0	0	0	1	0	0	0	0	0	0	0	0	2	1	0	0	81	1
119361	2009-06-15	890	67.4754	2.37652	0.44	0.348342	0	80815	80	0	1	0	0	1	1	1	20.8313	0	0	1	1	1	0	1	3	0	0	0	1	0	0	0	0	0	0	0	0	1	0	1	0	0	0	3	0	1	0	52	0
192900	1997-01-12	525	208.748	2.75435	0.6	0.421227	0	9904	70	1	0	0	0	0	0	1	29.7954	0	0	0	0	0	0	0	0	0	0	0	0	0	0	0	0	0	0	0	0	0	0	0	0	0	0	2	0	0	0	71	0
129696	2007-09-06	287.5	97.1284	1.63728	0.55	0.456178	0	62389	80	1	0	0	0	0	0	1	17.0585	0	0	0	1	0	0	0	2	0	0	1	0	0	0	0	1	0	0	0	0	0	0	0	0	0	0	4	0	0	0	20	0
9292	2008-10-04	191.5	84.3612	2.48604	0.69	0.52	1	9292	85	0	0	0	0	0	0	0	24.6377	0	0	1	1	0	0	0	1	0	1	0	0	1	0	1	1	1	1	1	0	0	0	0	0	0	0	3	0	0	0	46	0
75839	2002-07-19	1650	265.487	6.80648	0.52	0.384353	0	32430	81	1	0	0	0	0	1	1	26.0859	0	0	0	0	1	0	0	1	0	1	0	0	1	1	0	1	1	0	1	0	0	0	1	0	0	0	2	0	0	0	69	0
105250	1998-07-07	1200	275.545	4.76947	0.58	0.34876	0	152438	85	0	1	0	0	1	1	1	39.869	0	0	0	0	0	0	0	0	0	0	0	0	0	0	0	0	0	0	0	0	0	0	0	0	0	0	3	0	0	0	50	0
139965	2008-09-04	950	91.721	2.64757	0.39	0.289215	0	168816	92	0	1	0	1	1	1	1	25.8424	0	0	0	0	0	0	1	0	0	0	1	0	0	0	0	0	0	0	0	0	0	0	0	0	0	0	3	0	0	0	58	1
138878	2010-09-24	1275	295.995	4.71745	0.46	0.278567	1	138878	82	0	1	0	1	1	1	1	39.4421	0	0	1	1	0	0	1	2	0	0	0	0	0	0	1	0	0	0	1	1	0	0	0	0	0	0	3	0	0	0	53	0
119928	2002-11-12	1495	239.872	2.77352	0.51	0.403415	0	112860	75	1	0	0	0	0	1	1	20.8991	0	0	0	0	0	0	1	0	1	0	0	1	0	0	0	1	0	0	0	0	0	0	0	0	0	0	3	1	1	0	52	1
92195	2010-05-29	975	332.481	3.21159	0.77	0.3	1	92195	77	1	1	0	0	1	1	1	61.039	1	0	1	1	0	0	0	1	0	1	1	1	0	0	1	0	1	0	0	0	0	0	1	0	0	0	4	1	0	0	20	0
163101	2009-12-20	375	50.8302	3.80572	0.4	0.347212	0	158430	68	0	1	0	0	1	1	1	13.1969	0	0	0	0	0	0	1	0	0	0	1	0	0	0	0	0	0	0	0	0	0	0	0	0	0	0	3	0	0	0	58	0
28789	2000-06-28	350	115.798	1.28135	0.51	0.451234	0	18014	68	1	0	0	0	0	0	1	11.5227	0	0	0	0	0	1	1	3	1	0	1	0	0	0	0	1	0	0	0	0	0	0	0	0	0	0	3	1	0	0	46	1
100701	2011-10-23	1512.5	141.753	5.72226	0.4	0.341857	0	101245	67	0	1	0	0	1	1	1	14.5357	0	0	0	0	0	0	0	0	0	0	1	0	0	0	0	0	0	0	0	0	0	0	0	0	0	0	2	0	1	0	80	0
25516	1999-09-24	625	312.11	2.19308	0.79	0.41	1	25516	61	0	0	0	0	0	1	1	48.1013	0	0	0	0	0	0	0	0	0	0	0	0	0	0	0	0	0	0	0	0	0	0	0	0	0	0	3	0	0	0	35	0
128878	2011-12-25	600	302.648	2.17118	0.46	0.29	0	125460	61	1	1	0	1	1	1	1	36.9565	0	0	0	0	0	0	0	0	0	0	1	0	0	0	0	1	0	0	1	0	0	0	0	0	1	0	2	0	0	0	81	0
139965	2009-12-17	1150	99.7398	3.93166	0.39	0.289215	0	92085	93	0	1	0	1	1	1	1	25.8424	0	0	0	0	0	0	1	0	0	0	1	0	0	0	0	0	0	0	0	0	0	0	0	0	0	0	2	0	0	0	64	1
128786	2009-12-20	1200	178.174	3.93988	0.74	0.470139	0	158430	68	0	0	0	0	0	0	1	36.4677	0	0	0	0	0	1	1	3	1	0	1	0	0	0	0	0	1	1	0	0	0	0	0	0	0	0	3	0	1	0	55	1
119928	2005-07-04	2020	233.661	5.41562	0.51	0.404776	1	119928	78	1	0	0	0	0	1	1	20.6322	0	0	0	0	0	0	1	0	0	0	0	0	0	0	0	0	0	0	0	0	0	0	0	0	0	0	3	1	0	0	50	1
170519	2007-08-11	400	306.513	1.4292	0.62	0.39	0	37467	70	1	0	0	0	0	1	1	37.0968	0	0	0	0	0	0	1	0	0	0	0	1	0	0	0	0	0	1	0	0	0	0	0	0	0	0	3	0	0	0	59	0
58090	2009-07-04	2925	278.771	3.47169	0.49	0.221135	0	195091	71	1	1	0	1	1	1	1	54.8705	0	0	0	0	0	0	0	1	0	0	0	0	0	0	0	0	0	0	0	0	0	0	0	0	0	0	3	0	1	0	53	0
160566	2010-11-08	350	96.1538	3.98642	0.52	0.38	0	71473	78	1	0	0	0	0	1	1	26.9231	0	0	0	0	0	0	0	2	0	0	1	1	0	0	0	1	0	0	0	1	0	0	0	0	0	0	3	0	0	0	34	0
128377	2005-05-09	475	269.504	1.93024	0.53	0.51	0	149380	53	1	0	0	0	0	0	0	3.77359	0	0	0	0	0	0	0	0	0	0	0	0	0	0	0	0	0	0	0	0	0	0	0	0	0	0	3	0	0	0	57	0
109445	2000-01-25	525	104.686	5.49228	0.46	0.500645	0	196807	41	1	0	0	0	0	0	0	-8.8359	0	0	0	0	0	0	0	0	0	0	0	0	0	0	0	0	0	0	0	0	0	0	0	0	0	0	2	0	0	0	66	0
83716	2010-09-17	300	74.7664	4.39437	0.41	0.337895	0	138387	72	1	1	0	0	1	1	1	17.5866	0	0	0	0	0	0	0	1	0	0	1	0	0	0	0	1	0	0	0	0	0	0	0	0	0	0	2	0	0	0	61	0
192900	1995-11-23	225	152.542	1.61538	0.6	0.434081	0	153550	68	1	0	0	0	0	0	1	27.6532	0	0	0	0	0	0	0	0	0	0	0	0	0	0	0	0	0	0	0	0	0	0	0	0	0	0	2	0	0	0	68	0
129648	2008-09-24	100	105.82	1.03494	0.42	0.271397	1	129648	90	0	1	0	1	1	1	1	35.3817	0	0	0	0	0	0	1	2	0	0	1	0	0	0	0	0	0	0	0	1	0	0	1	0	0	0	4	0	0	0	17	0
189148	2010-01-28	1125	91.8367	3.83857	0.44	0.477576	0	188573	97	0	0	0	0	0	0	1	-8.53991	1	0	0	0	0	0	1	0	0	0	0	0	1	0	0	0	1	0	0	0	0	0	1	0	0	0	3	0	0	0	33	0
137867	1999-07-23	900	302.521	3.25813	0.46	0.302748	1	137867	56	1	1	0	0	1	1	1	34.1853	0	0	0	0	0	0	0	0	0	0	0	0	0	0	0	0	0	0	0	0	0	0	0	0	0	0	2	0	0	0	80	0
189225	2007-02-08	437.5	83.4924	1.08148	0.62	0.526201	0	9321	80	1	0	0	0	0	0	0	15.1289	1	0	0	0	0	0	0	0	0	0	1	0	0	0	0	0	1	0	0	0	0	0	0	0	1	0	3	0	0	0	55	0
102282	2011-07-01	375	101.351	4.05213	0.72	0.463336	1	102282	73	0	0	0	0	0	0	1	35.6478	1	0	0	0	0	1	1	3	1	0	1	1	0	0	0	0	1	0	0	1	0	1	1	0	0	0	3	0	0	0	33	1
151298	2004-10-04	50	43.3839	1.26218	0.47	0.399584	0	142740	77	0	0	0	0	0	1	1	14.9821	0	0	0	0	0	0	1	1	0	0	1	0	0	0	0	0	0	0	0	1	1	0	0	0	1	0	3	0	0	0	33	0
30149	2010-03-31	1800	195.281	4.11784	0.56	0.514516	0	41953	53	1	0	0	0	0	0	0	8.1221	0	0	0	0	0	0	1	1	0	0	1	0	0	0	0	0	1	0	0	1	0	0	0	0	1	0	1	0	0	0	92	0
108011	2000-12-19	500	101.989	5.36907	0.45	0.4	0	113905	85	1	0	0	0	0	1	1	11.1111	0	0	0	0	0	0	0	0	0	0	1	0	0	0	0	0	0	1	0	1	0	0	0	0	0	0	3	0	0	0	51	0
32943	2010-01-09	825	162.162	2.4039	0.38	0.23	0	121028	80	0	1	0	1	1	1	1	39.4737	1	0	0	0	0	0	1	0	0	0	1	1	0	0	0	1	0	0	0	0	0	0	1	0	0	0	1	0	0	0	92	0
6526	2001-03-26	650	152.225	3.84952	0.58	0.432424	0	91642	68	1	0	0	0	0	0	1	25.4441	0	0	0	0	0	0	0	0	0	0	0	1	0	0	0	0	0	0	0	0	0	0	0	0	0	0	2	0	0	0	60	0
30565	2008-01-22	1250	151.653	2.00416	0.5	0.418851	0	4502	65	1	0	0	0	0	1	1	16.2299	1	0	0	1	0	0	0	0	1	1	0	0	0	0	1	1	0	0	1	0	0	0	0	0	0	0	2	1	0	0	60	1
60705	2002-04-03	450	232.258	2.12189	0.5	0.353653	0	87364	72	1	1	0	0	1	1	1	29.2695	0	0	0	0	0	0	0	1	0	0	0	0	0	0	0	0	0	0	0	0	0	0	0	0	0	0	2	0	0	0	75	0
112253	1995-08-11	300	320	1.02672	0.44	0.430619	0	197017	73	1	0	0	0	0	0	1	2.13215	0	0	0	0	0	0	0	0	0	0	0	0	0	0	0	0	0	0	0	0	0	0	0	0	0	0	2	0	0	0	64	0
126043	2002-03-07	1837.5	274.972	7.31848	0.49	0.299588	0	179363	54	1	1	0	1	1	1	1	38.8596	0	0	0	0	0	0	0	0	0	0	0	1	0	0	0	0	0	0	0	0	0	0	0	0	0	0	3	0	0	0	58	0
23511	2004-09-15	2862.5	294.344	10.6505	0.54	0.345914	0	129845	58	1	1	0	0	1	1	1	35.9418	0	0	0	0	0	0	0	0	1	0	1	1	0	0	0	0	0	0	0	1	0	0	1	0	0	0	2	0	0	0	72	1
92085	2008-09-04	476.25	89.1437	2.6421	0.66	0.435341	0	168816	92	0	0	0	0	0	0	1	34.0393	0	0	1	0	0	0	0	3	0	0	1	0	0	0	0	0	1	0	0	0	0	0	1	0	0	0	3	0	0	0	37	0
134703	2007-05-09	625	85.0919	1.13624	0.41	0.376091	0	106996	78	0	0	0	0	0	1	1	8.27057	0	0	0	0	0	0	0	0	0	0	0	1	0	0	0	0	0	0	0	1	0	0	1	0	0	0	3	0	1	0	48	0
93862	1996-03-29	475	194.872	2.66948	0.48	0.25	0	47028	82	1	1	0	1	1	1	1	47.9167	0	0	1	0	0	0	0	1	0	1	1	0	0	1	0	0	1	0	0	0	0	0	0	0	0	0	2	0	0	0	61	0
164108	1999-01-10	287.5	110.79	2.84197	0.49	0.52	1	164108	76	1	0	0	0	0	0	0	-6.12245	0	0	0	0	1	1	0	3	0	0	0	0	0	1	0	0	0	0	1	0	0	0	0	0	1	0	3	1	1	0	55	1
135184	1999-11-07	800	185.292	4.7284	0.42	0.420179	0	120974	81	1	0	0	0	0	0	1	-0.0426639	0	0	1	0	0	0	0	3	0	0	0	0	0	0	0	0	1	0	0	0	0	0	0	0	0	0	4	0	0	0	16	0
58090	2010-08-31	3225	279.221	4.62983	0.49	0.215655	0	41762	72	1	1	0	1	1	1	1	55.9887	0	0	0	0	0	0	0	1	0	0	0	0	0	0	0	0	0	0	0	0	0	0	0	0	1	0	2	0	1	0	78	0
3070	2008-09-04	250	110.375	2.48056	0.65	0.397585	0	168816	92	0	0	0	0	0	1	1	38.8331	1	0	1	1	1	0	1	3	0	1	1	0	1	0	0	1	1	0	0	0	0	0	1	0	1	0	4	0	0	0	28	0
174802	2011-07-01	512.5	60.8851	5.07885	0.37	0.309675	0	102282	73	0	1	0	0	1	1	1	16.3041	0	0	0	0	0	0	0	0	0	0	1	0	0	0	0	0	0	0	1	1	0	0	0	0	0	0	2	0	1	0	63	0
146727	1999-02-17	200	91.4286	2.39568	0.47	0.403801	0	175938	47	1	0	0	0	0	1	1	14.0848	0	0	0	0	0	0	0	0	0	0	1	0	0	0	0	1	0	0	0	0	0	0	0	0	0	0	2	0	1	0	71	0
128750	2005-07-03	125	83.3333	1.64276	0.61	0.47365	0	147175	69	1	0	0	0	0	0	1	22.3525	0	0	0	0	0	0	0	0	0	0	0	0	0	0	0	0	0	0	0	0	0	0	0	0	0	0	2	0	0	0	70	0
61350	2007-09-06	1050	94.1493	1.32242	0.53	0.397139	1	61350	70	0	0	0	0	0	1	1	25.068	0	0	1	0	0	1	0	3	1	1	1	0	1	0	1	0	1	0	0	0	1	0	0	0	0	0	3	0	1	0	43	1
39431	2005-07-04	400	51.6296	2.94875	0.59	0.45	0	119928	78	1	0	0	0	0	0	1	23.7288	1	0	0	0	1	0	0	1	0	0	0	0	0	0	0	0	0	0	0	0	0	0	0	0	0	0	2	0	0	0	79	0
48321	2008-08-21	975	227.405	2.36283	0.4	0.33	0	36955	72	1	1	0	0	1	1	1	17.5	0	0	0	0	0	0	0	0	0	0	1	0	0	0	0	1	0	0	0	0	0	0	0	0	0	0	3	0	0	0	56	0
32441	2010-04-09	125	100.604	1.36075	0.42	0.45	0	176245	87	0	0	0	0	0	0	1	-7.14285	0	0	0	0	0	1	1	3	1	0	1	0	0	0	1	0	1	0	0	0	0	0	0	0	0	0	3	0	0	0	47	1
135196	2005-03-23	150	163.934	1.00208	0.53	0.327543	0	155161	85	1	1	0	0	1	1	1	38.1994	0	0	0	0	0	0	0	0	0	0	0	0	0	0	0	0	1	0	1	0	0	0	0	0	0	0	3	0	0	0	58	0
151302	2008-11-09	300	132.159	1.02125	0.4	0.38	0	133035	80	0	0	0	0	0	1	1	5	0	0	0	0	0	0	0	1	0	0	1	1	0	0	0	0	0	0	0	1	1	0	0	0	0	0	2	0	0	0	64	0
100510	2009-03-16	550	93.9368	2.98434	0.68	0.488571	0	38430	88	0	0	0	0	0	0	0	28.1513	1	0	1	0	1	0	0	2	0	0	0	0	1	0	0	0	1	0	0	0	1	0	0	0	1	0	3	0	0	0	39	0
64798	2004-04-23	1000	147.874	5.04052	0.54	0.368211	1	64798	47	1	0	0	0	0	1	1	31.8129	0	0	0	0	0	0	0	0	0	0	0	0	0	0	0	0	0	0	0	0	0	0	0	0	0	0	2	0	0	0	69	0
66895	2003-05-25	1125	183.449	6.71613	0.54	0.41679	0	151607	44	1	0	0	0	0	1	1	22.8167	0	0	0	0	0	0	0	0	0	0	1	0	0	0	0	0	0	0	0	1	0	0	0	0	0	0	2	0	1	0	71	0
54865	2007-09-06	1275	134.6	1.67013	0.4	0.4046	0	61350	70	0	0	0	0	0	1	1	-1.15011	0	1	0	0	0	0	1	3	0	0	0	1	0	0	0	1	0	0	1	0	0	0	0	1	0	0	3	0	0	0	40	0
150642	2001-01-21	275	107.317	1.47027	0.73	0.497984	0	179663	87	0	0	0	0	0	0	0	31.783	1	0	1	1	0	0	0	2	0	1	0	0	0	0	1	0	1	0	1	0	1	0	0	0	0	0	4	0	1	0	26	0
64550	2008-10-26	787.5	69.6133	2.38473	0.4	0.399038	0	14620	81	1	0	0	0	0	1	1	0.240451	1	0	0	1	0	0	0	0	0	1	0	0	0	0	1	0	0	0	0	0	0	0	1	0	0	0	3	0	0	0	51	0
12615	2000-08-10	750	298.805	2.74888	0.51	0.247912	0	111786	64	0	1	0	1	1	1	1	51.3897	0	0	0	0	0	0	0	0	0	0	0	1	0	0	0	0	0	0	0	0	0	0	0	0	0	0	3	0	0	0	41	0
57047	2012-05-09	1000	180.75	6.05903	0.61	0.494693	1	57047	82	1	0	0	0	0	0	0	18.9028	0	0	0	1	0	0	1	3	0	0	1	0	0	0	0	0	1	0	0	1	0	0	1	0	1	0	3	0	0	0	42	0
104795	1999-11-12	362.5	172.209	2.30533	0.4	0.386702	1	104795	74	1	0	0	0	0	1	1	3.3244	1	0	0	0	0	1	1	3	0	1	0	1	1	1	0	0	1	0	0	0	1	0	0	0	0	0	3	0	0	0	50	1
86111	2000-09-28	175	175	1.09517	0.52	0.389045	0	183944	88	0	0	0	0	0	1	1	25.1836	0	0	0	0	0	0	0	0	0	0	0	0	0	0	0	0	1	0	0	0	0	0	0	0	0	0	3	0	0	0	47	0
123295	1999-02-17	937.5	271.739	3.77834	0.6	0.32	0	175938	47	1	1	0	0	1	1	1	46.6667	0	0	0	0	0	0	0	0	0	0	0	0	0	0	0	0	0	0	0	1	0	0	0	0	0	0	2	0	0	0	83	0
123120	2007-05-09	875	122.036	1.2704	0.46	0.315903	0	106996	78	0	1	0	0	1	1	1	31.3254	0	0	0	0	0	0	0	0	0	0	1	0	0	0	0	0	0	0	1	1	0	0	1	0	0	0	3	0	0	0	53	0
78957	2007-12-11	362.5	134.758	1.86179	0.46	0.344379	0	153530	83	1	1	0	0	1	1	1	25.1349	0	0	0	0	0	0	0	0	0	0	1	1	0	0	0	1	0	0	1	0	0	1	1	0	0	0	3	0	0	0	49	0
123077	2001-11-13	600	97.2053	1.95488	0.42	0.65	0	105847	78	1	0	0	0	0	0	0	-54.7619	0	0	0	0	0	0	0	0	0	0	1	0	1	0	0	1	1	0	0	1	0	0	0	0	0	0	3	0	0	0	56	0
179701	2002-08-19	250	189.036	1.44836	0.38	0.299648	0	12037	78	0	1	0	1	1	1	1	21.1452	0	0	1	0	1	0	0	3	0	0	0	0	1	0	0	0	1	1	0	0	0	0	0	0	1	0	3	0	0	0	39	0
77932	2003-12-18	125	95.057	1.44015	0.41	0.38194	0	100563	74	1	0	0	0	0	1	1	6.84384	0	0	0	1	0	0	0	0	0	0	0	1	0	0	1	0	0	0	0	0	0	0	0	0	0	1	3	0	0	0	50	0
69901	2000-08-17	1890	348.066	4.84887	0.47	0.335989	1	69901	82	1	1	0	0	1	1	1	28.5129	1	0	0	0	0	0	1	1	0	0	0	0	0	0	0	0	0	0	1	1	0	0	0	0	0	0	3	0	0	0	48	0
186706	2002-06-28	2700	513.308	5.7606	0.38	0.335929	0	22887	68	1	1	0	0	1	1	1	11.5976	0	0	0	0	0	1	0	1	1	0	0	0	0	0	0	0	0	0	0	0	0	0	0	0	0	0	3	1	0	0	47	1
108822	2000-11-19	1000	176.6	6.2014	0.55	0.326539	1	108822	52	0	1	0	0	1	1	1	40.6292	0	0	1	1	1	0	0	2	0	1	1	1	1	0	1	0	1	0	0	1	0	0	0	0	1	0	2	0	1	0	64	0
123037	2004-07-22	500	93.8967	5.83178	0.47	0.323865	0	74760	93	0	1	0	0	1	1	1	31.0925	0	0	0	0	0	0	0	1	1	0	1	0	0	0	0	0	1	0	1	0	0	0	0	0	0	0	4	0	0	0	29	1
1210	2004-10-19	275	100.64	2.99255	0.4	0.338843	0	105804	90	0	1	0	0	1	1	1	15.2893	0	0	0	0	0	0	0	0	0	0	1	0	0	0	0	0	0	0	1	0	0	0	0	0	0	0	3	0	0	0	36	0
123037	2001-06-07	275	111.223	2.70781	0.47	0.323865	0	174184	90	0	1	0	0	1	1	1	31.0925	0	0	0	0	0	0	0	0	1	0	0	0	0	0	0	0	1	0	1	1	0	0	0	0	0	0	3	0	0	0	50	1
189377	2009-08-22	350	50.9276	1.14445	0.54	0.532175	1	189377	66	1	0	0	0	0	0	0	1.44916	0	0	0	0	0	0	1	1	0	0	1	1	0	0	0	1	0	0	0	0	0	0	1	0	0	0	2	0	0	0	70	0
122823	2009-04-10	700	164.609	2.94053	0.62	0.299074	0	116343	56	1	1	0	1	1	1	1	51.7622	0	0	0	0	0	0	1	2	0	0	0	0	0	0	0	0	0	0	1	1	0	0	0	0	1	0	3	0	0	0	49	0
5942	2005-03-15	1625	196.019	9.07896	0.58	0.333088	1	5942	87	0	1	0	0	1	1	1	42.571	0	0	0	0	0	0	0	0	0	0	1	0	0	0	0	0	0	0	0	0	0	0	0	0	0	0	3	0	0	0	37	0
48876	2001-11-21	735	320.261	2.51342	0.47	0.286347	0	130218	70	1	1	0	1	1	1	1	39.0751	0	0	0	0	0	0	0	0	0	0	0	0	0	0	0	0	0	0	0	0	0	0	0	0	0	0	2	0	0	0	60	0
47056	2002-05-31	1125	284.27	1.38813	0.46	0.3	0	119292	81	1	1	0	0	1	1	1	34.7826	0	0	0	0	0	0	0	0	0	0	0	0	0	0	0	0	0	0	0	1	0	0	0	0	0	0	3	0	0	0	56	0
78437	2008-01-14	100	15.3198	1.26492	0.41	0.433994	0	136769	80	1	0	0	0	0	0	1	-5.8521	0	0	0	0	0	0	0	0	0	0	0	0	0	0	0	0	0	1	0	1	0	0	1	0	0	0	2	0	0	0	64	0
125178	1998-07-06	975	273.109	3.90976	0.48	0.39	1	125178	78	1	0	0	0	0	1	1	18.75	0	0	0	0	0	0	0	0	0	0	0	0	0	0	0	0	0	0	0	0	0	0	0	0	0	0	3	0	0	0	46	0
19429	1994-12-26	225	141.509	1.74132	0.59	0.499272	0	103206	83	1	0	0	0	0	0	0	15.3776	1	0	0	0	0	0	1	1	0	1	0	0	0	0	0	0	0	0	1	1	0	0	0	0	0	0	4	0	0	0	20	0
108011	1999-12-09	425	107.256	4.33961	0.45	0.4	0	130673	84	1	0	0	0	0	1	1	11.1111	0	0	0	0	0	0	0	0	0	0	1	0	0	0	0	0	0	1	0	1	0	0	0	0	0	0	3	0	0	0	51	0
196984	2004-10-17	750	96.6184	8.50126	0.38	0.482447	0	96636	89	1	0	0	0	0	0	0	-26.9599	0	0	1	1	1	0	0	2	0	0	0	1	0	0	1	0	1	0	0	0	0	0	0	0	0	0	3	0	0	0	41	0
162460	2002-04-24	300	300	1.09517	0.61	0.369811	0	179107	89	1	0	0	0	0	1	1	39.3752	1	0	1	0	0	0	0	1	0	1	1	0	1	1	1	0	1	0	1	1	0	0	1	0	0	0	3	0	0	0	38	0
183450	2009-02-02	1150	104.975	1.33337	0.58	0.449605	0	148683	81	1	0	0	0	0	0	1	22.4819	0	0	1	0	0	0	0	3	0	0	1	1	0	1	0	0	0	0	0	0	0	0	0	0	0	0	5	0	0	0	8	0
30334	1996-08-19	465	302.439	1.68382	0.51	0.274	0	136228	87	0	1	0	1	1	1	1	46.2745	0	0	0	0	0	0	0	0	0	0	0	0	0	0	0	0	0	0	0	0	0	0	0	0	1	0	3	0	0	0	38	0
8025	1998-08-24	462.5	112.667	4.49567	0.51	0.435268	0	112785	86	0	0	0	0	0	0	1	14.6533	0	1	0	0	0	0	0	1	0	0	0	0	0	0	0	0	1	0	0	1	0	0	1	0	0	0	4	0	0	0	26	0
90052	2001-12-16	430	130.402	3.61132	0.52	0.390196	0	171513	80	1	0	0	0	0	1	1	24.9623	0	0	0	0	0	0	0	0	0	0	1	0	0	0	0	0	1	0	0	0	0	0	0	0	1	0	4	0	0	0	29	0
116377	2010-09-25	3350	486.388	4.71471	0.5	0.431372	1	116377	52	1	0	0	0	0	0	1	13.7257	0	0	0	0	0	0	0	0	0	0	0	0	0	0	0	0	0	0	0	0	0	0	0	0	0	0	1	0	0	0	91	0
78970	2008-12-07	425	89.3326	2.78721	0.63	0.217104	1	78970	83	1	1	0	1	1	1	1	65.5391	1	0	1	0	0	0	0	3	0	0	0	1	1	0	0	0	1	0	0	0	1	0	1	0	0	0	3	0	0	0	58	0
12505	2008-09-24	525	243.902	2.35735	0.85	0.285332	0	129648	90	0	1	0	1	1	1	1	66.4316	0	0	1	0	0	0	1	3	0	0	0	1	1	1	0	0	1	0	0	0	0	0	0	0	0	0	4	0	0	0	21	0
196807	2000-01-25	500	101.523	5.39371	0.67	0.467546	1	196807	41	1	0	0	0	0	0	1	30.217	1	0	0	0	0	0	0	2	0	0	1	1	0	1	0	1	0	0	0	0	0	0	1	0	0	0	5	0	0	0	9	0
69363	2004-01-09	1550	199.936	8.49031	0.46	0.31	0	195487	88	1	1	0	0	1	1	1	32.6087	0	0	0	0	0	0	0	0	0	0	0	0	0	0	0	0	0	1	0	0	0	0	0	0	0	0	3	0	0	0	57	0
17984	2010-05-04	400	81.6327	4.17807	0.42	0.256051	0	104301	82	0	1	0	1	1	1	1	39.0354	0	0	0	0	0	0	0	1	0	0	1	0	0	0	0	0	0	0	0	1	1	0	0	0	1	0	2	0	0	0	62	0
5942	2001-02-21	900	196.399	5.01862	0.58	0.333088	0	125162	83	0	1	0	0	1	1	1	42.571	0	0	0	0	0	0	0	0	0	0	1	0	0	0	0	0	0	0	0	0	0	0	1	0	0	0	3	0	0	0	42	0
54703	1996-03-11	125	105.708	1.29504	0.57	0.72	0	182114	84	1	0	0	0	0	0	0	-26.3158	1	0	1	0	0	1	0	2	1	1	0	0	0	0	0	0	1	1	0	0	0	0	0	0	0	0	4	1	0	0	20	1
158386	2010-04-07	975	278.373	3.83583	0.42	0.36359	0	7006	75	1	0	0	0	0	1	1	13.431	0	0	0	0	0	0	1	0	0	0	1	1	0	0	0	0	0	0	0	1	0	0	0	0	0	0	3	0	1	0	51	0
131900	2001-04-18	1050	196.262	5.85916	0.56	0.384077	0	194507	66	1	0	0	0	0	1	1	31.4149	0	0	0	0	0	0	0	1	0	0	0	0	0	0	0	0	0	0	0	0	0	0	1	0	0	0	2	0	1	0	71	0
39013	2008-02-15	325	196.672	1.80977	0.49	0.355038	0	150768	73	1	1	0	0	1	1	1	27.5432	1	0	0	1	0	0	0	1	0	0	0	1	0	0	0	1	0	0	1	0	0	0	0	0	0	0	2	0	0	0	64	0
142381	2008-05-22	300	147.42	2.22867	0.46	0.436173	0	32102	63	1	0	0	0	0	0	1	5.17968	0	0	0	0	0	0	1	0	0	0	1	0	0	0	0	1	0	1	1	0	0	0	0	0	0	0	2	0	1	0	77	0
186705	2008-11-09	1425	259.918	2.82554	0.49	0.30375	0	182902	74	1	1	0	0	1	1	1	38.0102	0	0	0	0	0	0	0	0	0	0	1	0	0	0	0	0	0	0	0	0	0	0	0	0	0	0	2	0	0	0	67	0
122098	2005-01-07	375	107.45	3.82214	0.5	0.415953	0	158374	72	1	0	0	0	0	1	1	16.8095	1	0	0	0	0	0	0	0	0	0	0	1	0	1	0	0	0	0	0	1	1	0	0	0	0	0	2	0	1	0	60	0
177418	1996-02-07	225	105.634	2.33271	0.53	0.39	0	21625	78	1	0	0	0	0	1	1	26.4151	0	0	0	0	0	0	1	0	0	0	0	0	0	0	0	0	0	0	1	0	0	0	0	0	0	0	3	0	0	0	46	0
88451	2007-11-18	762.5	123.582	1.81798	0.6	0.593866	0	8646	88	1	0	0	0	0	0	0	1.02237	0	0	1	1	0	0	1	2	0	0	0	0	0	0	1	0	1	0	1	0	0	0	0	0	0	0	2	0	0	0	60	0
186706	1997-11-28	450	417.633	1.18005	0.38	0.33	0	24474	63	1	1	0	0	1	1	1	13.1579	0	0	0	0	0	1	0	0	1	0	0	0	0	1	0	0	0	0	0	1	0	0	1	0	0	0	3	0	0	0	48	1
21659	2009-07-31	250	80.1925	3.41419	0.49	0.45	0	165228	86	1	0	0	0	0	0	1	8.16327	0	0	0	1	0	0	0	0	0	0	0	1	0	0	0	0	1	0	0	0	0	0	0	0	0	0	3	0	0	0	43	0
129736	2000-11-21	150	102.215	1.60716	0.5	0.296289	0	192945	67	1	1	0	1	1	1	1	40.7421	0	0	0	0	0	0	0	0	0	0	0	0	0	0	0	0	0	0	0	0	0	0	0	0	0	0	2	0	0	0	62	0
149646	2004-04-06	962.5	282.051	3.73727	0.52	0.356715	0	139424	83	1	1	0	0	1	1	1	31.4009	0	0	0	0	0	0	0	0	0	0	0	1	0	0	0	0	0	0	1	1	0	0	0	0	0	0	2	0	0	0	80	0
69363	2004-11-02	1700	200.059	9.30621	0.46	0.31	0	28076	88	1	1	0	0	1	1	1	32.6087	0	0	0	0	0	0	0	0	0	0	1	0	0	0	0	0	0	1	0	0	0	0	0	0	0	0	3	0	0	0	51	0
16851	2005-03-15	175	129.63	1.47848	0.39	0.361798	0	5942	87	0	0	0	0	0	1	1	7.23135	0	0	1	0	0	0	0	2	0	0	1	0	0	0	0	0	0	0	0	0	0	0	0	0	0	0	3	0	1	0	49	0
24474	1997-11-28	300	113.529	2.89399	0.52	0.460482	1	24474	63	1	0	0	0	0	0	1	11.4458	0	0	0	0	0	0	0	0	0	0	1	0	0	1	0	1	0	0	0	1	0	0	1	0	0	0	2	0	0	0	76	0
97842	2010-11-22	2085	151.06	4.55865	0.52	0.461949	1	97842	65	1	0	0	0	0	0	1	11.1637	1	0	0	0	0	0	1	0	0	1	0	1	0	1	0	1	0	1	0	0	1	0	1	0	0	0	1	0	1	0	107	0
149763	2008-05-04	1250	237.869	5.75512	0.58	0.4	0	114067	70	1	0	0	0	0	1	1	31.0345	0	0	0	0	1	0	0	1	0	0	0	0	0	0	0	0	0	0	0	0	0	0	0	0	0	0	2	0	0	0	60	0
149912	2008-03-16	487.5	288.035	1.85358	0.52	0.29	0	120754	52	1	1	0	1	1	1	1	44.2308	0	0	0	0	0	0	0	0	0	0	0	0	0	0	0	0	0	0	0	1	0	0	0	0	0	0	1	0	0	0	93	0
79004	2009-10-29	600	308.483	2.13011	0.6	0.2	0	79557	80	1	1	0	1	1	1	1	66.6667	1	0	0	0	0	0	0	0	0	0	1	0	0	0	0	1	1	0	0	1	0	0	0	0	1	0	3	0	0	0	46	0
143734	2010-11-03	900	146.461	3.39503	0.48	0.327274	0	176279	83	0	1	0	0	1	1	1	31.818	0	0	0	0	0	0	1	0	0	0	1	0	1	0	0	1	1	0	0	0	0	0	0	0	0	0	3	0	1	0	46	0
185151	2000-03-28	480	158.678	3.31289	0.54	0.34278	1	185151	69	1	1	0	0	1	1	1	36.5222	0	0	0	0	1	0	0	3	0	0	0	1	1	0	0	0	0	0	0	0	0	0	0	0	1	0	3	0	0	0	45	0
179107	2001-03-30	1625	320.829	5.54704	0.63	0.323472	0	139956	88	1	1	0	0	1	1	1	48.6552	1	0	1	0	0	1	1	3	1	1	1	0	0	1	0	0	1	0	0	0	0	0	0	0	0	0	4	1	0	0	16	1
22887	1997-09-01	600	213.333	3.08017	0.49	0.384474	0	34651	63	1	0	0	0	0	1	1	21.536	0	0	0	0	0	0	1	0	0	0	0	0	0	0	0	0	0	0	0	0	0	0	0	0	0	0	2	0	0	0	61	0
154035	2001-05-30	1400	304.017	5.04326	0.69	0.424992	0	44381	85	1	0	0	0	0	0	1	38.4069	0	0	0	0	0	0	1	0	0	0	0	1	1	0	0	0	1	0	0	0	0	0	0	0	0	0	3	0	0	0	44	0
38468	2003-08-29	1012.5	334.158	3.31837	0.52	0.392883	0	95071	75	1	0	0	0	0	1	1	24.4456	1	0	1	1	0	1	0	3	0	0	1	0	0	0	0	0	1	0	0	0	0	0	0	0	0	0	4	0	0	0	29	1
83119	2007-05-09	700	143.885	1.25945	0.58	0.354326	0	106996	78	0	1	0	0	1	1	1	38.9094	0	0	0	0	0	0	1	0	1	0	1	0	0	0	0	1	0	1	1	1	0	0	1	0	0	0	3	1	0	0	43	1
183936	2001-08-13	175	127.505	1.50312	0.45	0.37	1	183936	92	1	0	0	0	0	1	1	17.7778	0	0	0	0	0	0	0	0	0	0	0	0	0	0	0	0	0	0	0	0	0	0	0	0	0	0	3	0	0	0	49	0
150642	2004-10-19	600	100.334	5.21301	0.73	0.457945	0	105804	90	0	0	0	0	0	0	1	37.2678	1	0	1	1	0	0	1	3	0	0	0	0	0	0	1	0	1	0	0	0	0	0	0	0	0	0	3	0	0	1	32	0
55602	2009-04-10	1825	173.232	2.96791	0.46	0.319628	0	116343	56	1	1	0	0	1	1	1	30.5155	0	0	0	0	0	0	0	0	0	0	1	0	0	0	0	0	0	0	0	0	0	0	0	0	0	0	2	0	0	0	84	0
117583	2002-11-12	1500	191.939	8.55876	0.42	0.333268	0	29850	83	1	1	0	0	1	1	1	20.6505	0	0	0	0	0	0	0	0	0	0	1	0	0	0	0	0	0	0	0	0	0	0	0	0	0	0	3	0	0	0	37	0
112776	2001-11-28	1725	248.828	6.64495	0.47	0.267671	0	9243	91	0	1	0	1	1	1	1	43.0487	0	0	0	0	0	0	0	0	0	0	0	0	0	0	0	0	0	0	0	0	0	0	0	0	0	0	2	0	0	0	64	0
150642	2001-12-09	350	103.935	2.35188	0.73	0.46196	0	7420	87	0	0	0	0	0	0	1	36.7179	1	0	1	1	0	0	0	2	0	1	1	0	0	0	1	0	1	0	1	0	1	0	0	0	0	0	4	0	1	0	26	0
185562	1995-10-12	287.5	119.667	2.63115	0.65	0.494798	1	185562	89	1	0	0	0	0	0	0	23.8772	1	0	0	0	1	0	0	1	0	1	0	0	1	0	0	0	1	0	0	0	0	0	0	0	0	0	3	0	0	0	32	0
83716	2010-07-18	300	77.7202	4.22736	0.41	0.337895	0	111256	72	1	1	0	0	1	1	1	17.5866	0	0	0	0	0	0	0	1	0	0	1	0	0	0	0	1	0	0	0	0	0	0	0	0	0	0	2	0	0	0	61	0
161619	1997-11-07	450	223.048	2.20951	0.72	0.329864	1	161619	61	0	1	0	0	1	1	1	54.1856	0	0	1	0	1	0	1	3	0	0	1	0	0	0	0	0	1	0	0	0	1	0	0	0	1	0	3	1	1	1	33	0
93335	1997-06-09	250	73.6377	3.7181	0.42	0.49	0	57519	69	1	0	0	0	0	0	0	-16.6667	0	0	0	0	0	0	0	0	0	0	0	0	0	0	0	0	0	0	0	0	0	0	0	0	0	0	2	0	0	0	60	0
151262	1998-10-25	500	182.648	2.99803	0.58	0.455	0	150680	76	1	0	0	0	0	0	1	21.5517	0	0	1	1	1	0	1	2	0	0	0	0	0	0	1	0	1	0	1	1	0	0	0	0	0	0	3	0	1	0	49	0
85589	2003-10-19	487.5	330.508	1.61538	0.63	0.344302	0	32427	82	0	1	0	0	1	1	1	45.3489	0	0	0	1	0	0	0	1	0	1	0	0	0	0	1	0	1	0	0	0	0	0	0	0	0	0	3	0	0	0	34	0
92085	2007-05-13	337.5	81.4725	1.32789	0.66	0.486896	0	95007	91	0	0	0	0	0	0	0	26.2279	0	0	1	0	0	0	0	3	0	0	0	0	0	0	0	0	1	0	0	0	1	0	1	0	0	0	4	0	0	0	24	0
113473	2003-09-16	375	156.413	1.36349	0.51	0.338487	0	25984	68	1	1	0	0	1	1	1	33.6299	0	0	1	1	0	0	0	1	0	0	0	1	0	0	1	0	0	0	0	0	0	0	0	0	0	0	2	0	0	0	75	0
105327	2003-12-06	750	101.488	8.09331	0.57	0.24	0	168855	77	1	1	0	1	1	1	1	57.8947	0	0	0	0	1	0	0	1	0	0	0	0	1	0	0	0	1	0	0	0	0	0	0	0	1	0	2	0	0	0	65	0
151817	1994-11-06	125	125.945	1.08696	0.43	0.455951	1	151817	85	1	0	0	0	0	0	1	-6.0351	1	0	1	1	0	0	1	3	0	1	0	0	0	0	0	0	1	1	0	0	0	0	0	0	0	0	4	0	0	0	26	0
135182	2002-03-04	287.5	56.1798	2.91042	0.4	0.337313	0	96119	85	1	1	0	0	1	1	1	15.6717	0	0	0	0	0	1	1	3	1	0	0	1	0	1	0	0	0	0	0	0	0	0	0	0	0	0	3	0	0	0	34	1
152438	1998-07-07	387.5	161.964	2.62019	0.41	0.3	1	152438	85	0	1	0	0	1	1	1	26.8293	0	0	0	0	0	0	0	3	0	0	0	0	0	0	0	0	1	0	0	0	1	0	0	0	0	0	4	0	0	0	19	0
77960	2012-02-02	3012.5	253.952	3.37312	0.49	0.323689	1	77960	77	1	1	0	0	1	1	1	33.941	0	0	0	0	0	0	0	0	0	0	0	0	0	0	0	0	0	0	0	0	0	0	0	0	0	0	2	0	1	0	75	0
73563	2007-05-12	325	90.5293	1.32242	0.69	0.543169	1	73563	92	0	0	0	0	0	0	0	21.2799	1	0	1	1	0	1	1	3	1	1	1	1	0	0	0	1	1	1	0	0	0	0	1	0	0	0	3	0	0	0	31	1
39995	2007-07-31	825	234.875	1.38265	0.48	0.32	0	155270	69	0	1	0	0	1	1	1	33.3333	0	0	0	0	0	0	0	0	0	0	1	0	0	0	0	0	0	1	0	0	0	0	0	0	0	0	3	0	1	0	50	0
142229	2009-07-19	425	97.3654	3.5155	0.76	0.468785	0	18976	87	0	0	0	0	0	0	1	38.3177	0	0	0	0	0	1	1	2	1	0	1	0	1	0	0	1	1	0	1	0	0	0	0	0	0	0	3	0	1	0	47	1
152530	2009-04-17	3075	225.854	3.17052	0.41	0.335568	1	152530	79	1	1	0	0	1	1	1	18.1541	1	0	1	0	0	1	1	3	1	0	1	1	0	1	0	0	0	0	0	0	0	0	1	0	0	0	4	1	1	0	29	1
172110	2004-05-07	886.5	308.885	3.14314	0.72	0.384449	0	91040	83	0	0	0	0	0	1	1	46.6044	0	0	0	0	0	0	0	0	1	0	1	1	0	0	0	0	1	0	1	0	0	0	0	0	0	0	3	0	1	0	49	1
125177	2004-06-09	200	103.093	2.12463	0.47	0.34886	0	167854	84	0	1	0	0	1	1	1	25.7745	0	0	0	0	0	0	0	2	0	0	0	0	0	0	0	0	0	1	1	0	0	0	0	0	1	0	3	0	1	0	50	0
153041	2010-09-24	275	151.099	1.99321	0.89	0.406565	0	138878	82	0	0	0	0	0	1	1	54.3185	0	0	0	0	0	0	0	3	0	0	0	1	0	0	0	1	0	0	1	0	0	0	1	0	0	0	4	0	0	0	19	1
76833	2000-01-05	175	69.8603	1.24849	0.53	0.399693	1	76833	92	0	0	0	0	0	1	1	24.5861	0	0	0	0	0	0	0	0	0	1	0	0	0	0	0	0	0	0	0	0	0	0	0	0	0	0	3	0	0	0	36	0
1210	2004-06-10	250	103.95	2.63388	0.4	0.356607	0	170374	90	0	1	0	0	1	1	1	10.8482	0	0	0	0	0	0	0	0	0	0	1	0	0	0	0	0	0	0	1	1	0	0	0	0	0	0	3	0	0	0	31	0
153239	2008-12-15	125	108.932	1.25671	0.56	0.387654	0	93571	56	1	0	0	0	0	1	1	30.776	0	0	0	0	0	0	1	1	0	0	1	0	0	0	0	1	0	0	0	0	0	0	0	0	0	0	2	0	0	0	82	0
59927	2012-02-23	2925	292.281	6.13569	0.6	0.355752	0	108455	42	1	1	0	0	1	1	1	40.708	0	0	0	0	0	0	0	0	0	0	0	0	0	0	0	0	0	0	0	0	0	0	0	0	0	0	2	0	0	0	73	0
114475	1998-07-07	250	202.429	1.35254	0.57	0.323857	0	152438	85	0	1	0	0	1	1	1	43.1829	1	0	0	0	0	0	0	0	0	1	1	0	0	1	0	0	1	0	1	0	0	0	0	0	0	0	3	0	0	0	51	0
93571	2008-12-15	250	46.1681	1.18826	0.57	0.533391	1	93571	56	1	0	0	0	0	0	0	6.42264	0	0	0	0	0	0	0	2	0	0	1	1	0	0	0	1	0	0	0	0	0	0	0	0	0	0	2	0	1	1	73	0
95635	2009-09-10	825	254.433	3.55109	0.5	0.234495	0	193923	79	1	1	0	1	1	1	1	53.1011	0	0	0	0	0	0	1	3	0	0	0	1	0	0	0	0	0	0	1	0	0	0	0	0	0	0	4	0	0	1	25	0
158449	1998-12-03	375	317.797	1.2923	0.42	0.46	0	37028	55	1	0	0	0	0	0	1	-9.52381	0	0	0	0	0	0	0	1	0	0	0	0	0	0	0	0	0	0	0	0	0	0	0	0	0	0	1	0	0	0	91	0
13549	1997-10-20	100	78.4314	1.39634	0.58	0.515236	0	14056	75	0	0	0	0	0	0	0	11.1663	0	0	0	0	0	0	0	3	0	1	0	0	0	0	0	0	1	0	1	0	1	0	0	0	1	0	3	0	0	0	56	0
135153	1995-01-18	200	118.871	1.84262	0.49	0.284521	0	187519	87	0	1	0	1	1	1	1	41.9346	1	0	0	0	0	0	0	1	0	0	0	0	1	0	0	0	1	0	0	0	0	0	1	0	0	0	2	0	0	0	64	0
75900	2010-09-06	1925	185.23	4.65447	0.42	0.287015	0	44973	81	1	1	0	1	1	1	1	31.6631	0	0	0	0	0	1	0	3	1	0	0	0	0	0	0	0	0	0	0	0	0	1	1	0	0	0	2	0	0	0	65	1
184485	1994-12-26	175	119.863	1.59895	0.46	0.37	0	103206	83	1	0	0	0	0	1	1	19.5652	0	0	0	0	0	0	0	0	0	0	0	1	0	0	0	0	0	1	0	0	0	0	0	0	0	0	2	0	0	0	60	0
146462	2000-11-04	525	97.629	5.88928	0.54	0.367853	0	160487	82	1	0	0	0	0	1	1	31.879	0	0	0	0	0	0	0	0	0	0	1	1	0	0	0	0	0	0	0	0	0	0	0	0	0	0	2	0	0	0	69	0
29981	2009-10-23	1775	187.039	3.66882	0.44	0.398511	0	75983	69	1	0	0	0	0	1	1	9.4294	0	0	0	0	0	0	0	0	0	0	1	0	0	0	1	1	0	0	0	1	0	0	0	0	0	0	1	0	1	0	95	0
177051	2005-07-13	2625	270.131	10.6423	0.4	0.31	1	177051	61	1	1	0	0	1	1	1	22.5	0	0	0	0	0	0	0	0	0	0	0	0	0	0	0	0	0	0	0	0	0	0	0	0	0	0	2	0	0	0	69	0
98952	2002-11-12	1725	281.978	6.6997	0.4	0.4	0	172875	54	1	0	0	0	0	1	1	5.96046e-06	0	0	0	0	0	0	0	0	0	0	0	0	0	0	0	0	0	0	0	1	0	0	0	0	0	0	2	0	0	0	74	0
196180	2007-10-22	775	68.9195	1.77418	0.48	0.421324	0	8260	62	1	0	0	0	0	0	1	12.2241	0	0	0	0	0	0	0	0	0	0	0	0	0	0	0	0	0	0	0	0	0	0	0	0	0	0	2	0	0	0	65	0
50076	2012-03-14	1425	104.992	6.08093	0.48	0.345748	0	187201	73	1	1	0	0	1	1	1	27.9692	0	0	0	0	0	1	0	2	1	0	1	0	0	0	0	0	1	1	0	0	0	0	0	0	0	0	1	0	0	0	94	1
83	2005-07-08	2150	255.8	9.20491	0.4	0.435694	0	93341	76	1	0	0	0	0	0	1	-8.92354	0	0	0	1	0	0	1	0	0	0	0	0	0	0	0	0	0	0	0	0	0	0	0	0	0	0	3	0	0	0	58	0
193831	2003-01-09	250	87.184	2.28617	0.47	0.480421	0	25379	92	0	0	0	0	0	0	0	-2.21715	1	0	0	1	0	0	1	0	0	0	1	1	0	1	0	0	0	0	0	0	0	0	0	0	0	0	3	0	1	0	51	0
172796	2009-10-23	3487.5	282.274	3.58668	0.45	0.336954	0	75983	69	1	1	0	0	1	1	1	25.1213	0	0	0	0	0	1	0	1	1	0	1	0	0	0	0	1	1	0	0	0	0	0	0	0	0	0	2	1	0	0	75	1
64073	2010-06-04	1350	222.772	4.3314	0.46	0.3	0	92221	74	1	1	0	0	1	1	1	34.7826	0	0	0	0	0	0	0	0	0	0	0	0	0	0	0	0	0	1	0	0	1	0	0	0	1	0	3	0	0	0	59	0
38457	1999-01-29	550	99.7732	6.03713	0.39	0.264508	0	48243	74	1	1	0	1	1	1	1	32.1774	0	0	0	0	0	0	0	0	0	0	0	0	0	0	0	0	0	0	0	0	0	0	0	0	0	0	2	0	1	0	77	1
87914	1998-09-25	200	106.809	2.05071	0.36	0.315254	0	178587	78	1	1	0	0	1	1	1	12.4293	0	0	0	0	0	0	0	0	0	0	0	0	0	0	0	0	0	0	0	0	0	0	0	0	0	0	2	0	0	0	61	0
155161	2005-03-23	525	148.305	3.8769	0.75	0.544799	1	155161	85	1	0	0	0	0	0	0	27.3602	1	1	1	1	0	1	0	3	1	1	1	0	0	0	0	0	1	0	0	0	0	0	0	0	0	0	3	0	0	0	35	1
155591	1998-03-08	250	110.011	2.48877	0.67	0.45	1	155591	98	1	0	0	0	0	0	1	32.8358	0	0	0	0	1	0	0	1	0	0	1	0	0	0	0	0	1	0	0	1	0	0	0	0	0	0	3	0	0	0	45	0
140535	2004-01-04	150	107.72	1.52502	0.61	0.49	1	140535	89	1	0	0	0	0	0	0	19.6721	0	0	0	0	0	0	0	0	0	1	0	0	0	0	1	0	1	0	1	1	0	0	0	0	0	0	4	0	0	0	27	0
155662	2002-10-12	450	218.447	2.25605	0.36	0.34	0	76399	75	1	1	0	0	1	1	1	5.55555	0	0	0	0	0	0	0	0	0	0	0	0	0	0	0	0	0	1	0	0	0	0	0	0	0	0	2	0	0	0	62	0
8758	2007-11-08	737.5	146.184	1.80156	0.38	0.338459	0	180829	71	0	1	0	0	1	1	1	10.9318	0	0	0	0	1	0	0	2	0	0	1	0	0	0	0	0	0	0	0	0	0	0	0	0	1	0	3	0	0	0	53	0
112776	2004-05-17	2400	261.296	9.11182	0.47	0.267671	1	112776	94	0	1	0	1	1	1	1	43.0487	1	0	0	1	0	0	0	1	0	0	0	0	1	0	0	0	0	1	0	1	0	0	0	0	0	0	3	0	0	0	34	0
77410	2007-03-16	425	54.68	1.04041	0.5	0.421473	0	81968	83	1	0	0	0	0	0	1	15.7054	1	0	0	1	0	0	0	0	0	1	0	0	0	0	1	0	1	0	0	1	0	0	1	0	0	0	2	0	0	0	68	0
145902	2002-10-09	937.5	143.899	1.22385	0.39	0.340981	0	133579	82	0	1	0	0	1	1	1	12.5689	0	0	0	0	0	0	1	3	0	0	0	1	0	0	0	0	0	1	0	0	0	0	0	0	0	0	4	0	1	0	20	0
87364	2002-04-03	150	59.8802	2.7434	0.62	0.297713	1	87364	72	1	1	0	1	1	1	1	51.9817	1	0	0	1	0	0	1	3	0	0	0	0	0	0	0	0	0	0	0	0	0	0	0	0	0	0	5	0	1	1	9	0
114699	2008-04-11	125	110.865	1.2348	0.6	0.49	0	5069	63	1	0	0	0	0	0	0	18.3333	0	0	0	0	0	0	0	0	0	0	1	0	0	0	0	0	0	0	0	1	0	0	0	0	0	0	3	0	0	0	42	0
77501	2009-03-24	750	90.6344	2.83375	0.52	0.535221	0	72591	70	1	0	0	0	0	0	0	-2.92704	1	0	0	1	0	1	0	3	1	1	1	0	0	0	1	0	1	0	0	1	0	0	0	0	0	0	3	0	1	0	30	1
92772	2001-03-26	1250	292.227	4.68459	0.51	0.37272	0	91642	68	1	0	0	0	0	1	1	26.9177	0	0	0	0	0	0	0	0	0	0	1	0	0	0	0	0	0	1	0	0	0	0	0	0	0	0	2	0	1	0	64	0
187526	1998-02-26	712.5	295.643	2.63936	0.63	0.343502	0	164577	87	1	1	0	0	1	1	1	45.4759	0	1	0	0	0	0	0	3	0	0	0	0	0	0	1	0	1	0	0	0	0	0	0	0	0	0	4	0	0	0	28	0
196962	1998-12-18	400	127.389	1.65371	0.54	0.368328	1	196962	94	0	0	0	0	0	1	1	31.791	1	0	1	0	0	1	0	3	0	0	0	0	0	0	0	0	0	0	0	0	0	0	0	0	0	0	3	0	0	0	36	1
4403	2012-05-09	200	102.041	2.14653	0.52	0.424563	0	57047	82	1	0	0	0	0	0	1	18.3532	1	0	0	1	0	1	0	1	1	1	1	1	1	0	1	0	1	0	0	0	0	0	0	0	0	0	3	1	0	0	48	1
105804	2004-06-10	512.5	101.185	5.54704	0.49	0.472361	0	170374	90	0	0	0	0	0	0	1	3.59986	1	0	1	1	1	0	1	3	0	1	0	1	0	1	1	0	1	0	0	0	0	0	0	0	1	0	4	0	0	0	24	0
140535	2003-09-05	125	114.679	1.19374	0.61	0.49	0	178567	88	1	0	0	0	0	0	0	19.6721	0	0	0	0	0	0	0	0	0	1	0	0	0	0	1	0	1	0	1	1	0	0	0	0	0	0	4	0	0	0	27	0
117597	1998-10-25	325	87.7785	1.83715	0.45	0.342579	0	150680	76	1	1	0	0	1	1	1	23.8714	0	0	0	0	0	0	0	0	0	0	0	1	0	0	0	0	0	0	1	0	0	0	0	0	0	0	2	0	0	0	70	0
8025	1998-01-26	387.5	108.24	3.92071	0.51	0.448686	0	53597	86	0	0	0	0	0	0	1	12.0224	0	1	0	0	0	0	0	1	0	0	0	0	0	0	0	0	1	0	0	0	1	0	1	0	0	0	3	0	0	0	30	0
66684	2009-03-05	350	88.3838	3.12671	0.37	0.26256	0	801	71	0	1	0	1	1	1	1	29.0378	0	0	0	0	0	0	1	0	0	0	1	0	0	0	0	0	0	0	0	0	0	0	1	0	0	0	3	0	1	0	56	0
158827	2003-04-03	900	168.382	5.85369	0.43	0.174252	1	158827	86	0	1	1	1	1	1	1	59.4763	1	0	0	0	0	0	0	0	0	1	0	0	0	0	0	0	0	1	0	0	0	0	0	0	0	0	2	0	0	0	63	0
184041	2010-01-09	1875	267.57	3.9919	0.41	0.248821	0	121028	80	0	1	0	1	1	1	1	39.312	0	1	0	0	0	1	1	3	1	0	1	0	0	0	0	0	0	1	1	0	0	1	1	0	0	0	1	1	0	0	103	1
31593	2011-08-21	600	126.183	1.96857	0.49	0.458693	1	31593	67	1	0	0	0	0	0	1	6.38923	0	0	0	0	0	1	1	3	1	0	1	1	0	1	0	1	0	0	1	0	0	0	1	0	0	0	3	1	0	0	54	1
158294	2009-01-05	300	297.767	1.10338	0.88	0.358571	0	49377	86	0	1	0	0	1	1	1	59.2532	0	0	0	0	1	0	1	2	0	0	0	0	0	0	0	0	1	0	1	0	0	0	0	0	1	0	4	0	1	0	22	0
78424	2010-04-07	725	186.735	4.252	0.6	0.347112	0	193901	84	0	1	0	0	1	1	1	42.148	0	0	0	0	0	1	0	1	0	0	1	0	0	0	0	0	0	0	0	1	0	0	1	0	1	0	4	0	1	0	28	1
46062	2000-08-10	175	107.692	1.77965	0.42	0.33	0	111786	64	0	1	0	0	1	1	1	21.4286	0	0	0	0	0	0	0	0	0	0	0	0	0	0	0	0	0	0	1	0	0	0	0	0	1	0	3	0	0	0	57	0
137300	2011-01-11	900	265.096	3.7181	0.47	0.29	0	103326	77	0	1	0	1	1	1	1	38.2979	0	0	0	0	0	0	0	0	0	0	0	0	0	0	0	0	0	0	0	0	0	0	0	0	0	0	3	0	0	0	46	0
67748	1995-11-06	562.5	304.465	2.02333	0.44	0.321538	0	29292	74	1	1	0	0	1	1	1	26.9231	0	0	0	0	0	0	1	1	0	0	0	0	1	0	0	0	0	0	0	0	0	0	0	0	0	0	3	0	0	0	47	0
66000	2007-08-06	1087.5	216.633	1.5305	0.4	0.263342	0	137214	87	0	1	0	1	1	1	1	34.1646	0	0	0	0	0	0	0	0	0	0	1	0	0	0	0	0	0	0	0	0	0	0	1	0	0	0	3	0	0	0	56	0
158827	1998-08-17	225	200.893	1.22659	0.43	0.17	0	13525	81	0	1	1	1	1	1	1	60.4651	0	0	0	0	0	0	0	0	0	0	0	1	0	0	0	0	0	1	0	1	0	0	0	0	0	1	3	0	0	0	50	0
172254	2007-08-04	1710	145.285	1.3717	0.49	0.333043	0	163120	64	1	1	0	0	1	1	1	32.0321	0	0	1	0	0	0	1	1	0	0	1	1	0	0	0	1	0	1	0	0	0	0	1	0	0	0	3	0	0	0	49	0
35228	2005-04-19	1050	101.034	5.90023	0.56	0.352833	0	90644	70	1	1	0	0	1	1	1	36.9941	0	0	0	0	0	0	0	0	0	0	0	1	0	0	0	0	0	0	0	0	0	0	0	0	1	0	2	0	0	0	63	0
159566	2004-07-03	175	103.397	1.85358	0.47	0.40439	0	34137	64	1	0	0	0	0	1	1	13.9595	0	0	0	0	0	0	1	0	0	0	1	0	0	0	0	0	0	0	1	0	0	0	0	0	0	0	2	0	0	0	79	0
137183	2008-08-21	480	83.6966	2.61198	0.43	0.354836	0	56408	95	0	1	0	0	1	1	1	17.4801	0	1	1	0	0	0	0	3	0	0	0	0	0	0	0	0	1	1	0	0	1	0	0	0	0	0	4	0	0	0	25	0
159953	2002-03-05	800	153.625	5.7031	0.46	0.31784	1	159953	83	0	1	0	0	1	1	1	30.9044	0	0	0	0	0	0	1	0	0	0	1	0	0	0	0	0	0	0	1	1	0	0	1	0	0	0	3	0	0	0	39	0
160016	2009-08-31	1925	395.074	1.24302	0.77	0.337275	1	160016	79	1	1	0	0	1	1	1	56.1981	1	0	1	0	0	0	1	3	1	0	1	1	0	1	0	1	1	0	0	0	1	0	1	0	0	0	3	1	1	0	54	1
79058	2002-05-21	437.5	113.122	4.23557	0.48	0.383805	0	144892	66	1	0	0	0	0	1	1	20.0406	0	0	0	0	0	0	0	0	0	0	0	0	0	0	0	1	0	0	1	0	0	0	1	0	0	0	3	0	1	0	42	0
23939	2001-04-08	725	114.308	4.07403	0.76	0.502355	0	165819	71	1	0	0	0	0	0	0	33.9007	1	0	1	1	0	0	0	1	0	1	0	0	0	0	0	1	1	0	0	0	0	0	0	0	0	0	2	0	1	0	61	1
27490	2003-06-10	1887.5	272.268	7.59227	0.49	0.381443	0	1896	80	0	0	0	0	0	1	1	22.1545	0	0	1	1	0	0	0	1	0	1	1	0	0	0	1	0	1	0	0	1	0	0	0	0	0	0	3	0	1	0	40	0
142742	2010-11-03	725	189.915	4.18081	0.38	0.321589	0	176279	83	0	1	0	0	1	1	1	15.3712	0	0	0	0	0	0	1	1	0	0	1	0	0	0	0	0	0	0	0	0	0	0	0	0	0	0	3	0	0	0	39	0
54196	2003-11-23	275	86.4101	3.48538	0.77	0.488465	1	54196	78	0	0	0	0	0	0	0	36.563	1	0	0	0	1	0	1	2	0	0	1	1	0	0	0	0	1	0	0	0	1	0	1	0	1	0	4	0	1	0	21	0
165757	2000-12-22	850	192.525	4.83518	0.57	0.28	0	17940	80	1	1	0	1	1	1	1	50.8772	1	0	0	1	0	0	1	1	0	0	1	1	0	1	1	0	1	0	0	0	0	0	0	0	0	0	3	0	1	0	46	0
144164	1999-02-18	450	102.681	4.79958	0.44	0.371587	1	144164	93	0	0	0	0	0	1	1	15.5485	1	0	0	0	0	0	1	1	0	0	0	0	0	0	0	0	1	0	0	0	0	0	0	0	0	0	3	0	0	0	49	0
135807	2008-07-21	765	131.105	2.39568	0.4	0.336257	1	135807	80	0	1	0	0	1	1	1	15.9356	0	0	0	0	0	1	1	3	1	0	1	0	1	0	0	0	1	0	0	0	0	0	1	0	0	0	3	1	0	0	43	1
160576	2004-07-21	275	121.681	2.47508	0.73	0.574555	0	189282	70	1	0	0	0	0	0	0	21.2939	0	0	0	0	0	0	1	0	0	0	0	0	0	0	0	1	0	0	1	1	0	0	0	0	0	0	3	0	1	0	40	0
160576	2005-02-15	300	107.817	3.04731	0.73	0.550343	0	8160	71	1	0	0	0	0	0	0	24.6106	0	0	0	0	0	0	1	0	0	0	0	0	0	0	0	1	0	0	0	1	0	0	0	0	0	0	3	0	1	0	38	0
87947	1999-03-12	310	144.86	2.34366	0.42	0.341707	0	104284	74	0	1	0	0	1	1	1	18.6411	0	0	0	0	0	0	1	1	0	0	0	0	0	0	0	0	0	0	0	0	0	0	0	0	0	1	3	0	0	0	50	0
195474	1999-03-29	587.5	176.03	3.65513	0.59	0.272181	1	195474	88	0	1	0	1	1	1	1	53.8676	1	0	1	0	0	1	0	3	0	0	1	0	0	1	0	0	1	0	0	1	0	0	0	0	0	0	5	0	0	0	11	1
179107	2000-08-15	1400	311.284	4.92553	0.63	0.358292	0	137653	87	1	1	0	0	1	1	1	43.1283	1	0	1	0	0	1	1	3	1	1	1	0	0	1	0	0	1	0	0	0	0	0	0	0	0	0	4	1	0	0	21	1
3893	2002-09-15	500	284.091	1.9275	0.99	0.38	0	168993	57	1	0	0	0	0	1	1	61.6162	0	0	0	0	0	0	0	0	0	0	1	1	0	0	0	0	1	0	0	1	0	0	0	0	0	0	3	0	0	0	49	0
4546	2004-01-08	262.5	96.3303	2.98434	0.44	0.408465	0	39575	57	1	0	0	0	0	1	1	7.16705	0	0	0	0	0	0	0	0	0	0	1	0	0	0	0	1	0	0	0	1	0	0	0	0	0	1	3	0	1	0	50	0
56590	2010-03-20	325	147.895	2.40664	0.52	0.427231	0	34735	68	1	0	0	0	0	0	1	17.8401	0	0	0	0	0	0	0	0	0	0	1	0	0	0	0	1	0	0	0	0	0	0	0	0	0	0	1	0	1	0	112	0
17526	2010-07-15	1875	204.471	4.42449	0.53	0.506555	0	72031	69	1	0	0	0	0	0	0	4.42366	0	0	0	0	0	0	0	1	0	0	1	1	0	0	0	1	0	1	0	1	0	0	1	0	0	0	2	0	0	0	70	0
161003	2009-09-21	750	294.406	2.78995	0.49	0.332655	1	161003	83	0	1	0	0	1	1	1	32.1113	0	0	0	0	1	0	1	1	0	0	1	0	0	0	0	0	1	0	0	1	1	0	0	0	1	0	3	0	0	0	55	0
142740	2004-10-04	375	263.62	1.55788	0.48	0.338419	1	142740	77	0	1	0	0	1	1	1	29.496	1	0	1	0	0	0	1	3	0	0	0	1	0	0	0	0	1	0	0	1	0	0	1	0	0	0	3	0	0	0	30	0
156625	2009-09-21	347.5	104.042	3.65787	0.46	0.31285	0	161003	83	0	1	0	0	1	1	1	31.9891	0	0	0	1	1	1	1	3	0	1	1	1	1	0	0	1	1	0	1	1	0	0	1	0	0	0	3	0	1	0	40	1
190463	1999-07-23	400	330.579	1.32516	0.55	0.274518	0	137867	56	1	1	0	1	1	1	1	50.0876	0	0	0	0	0	0	0	0	0	0	1	0	0	0	0	0	0	0	0	0	0	0	0	0	0	0	2	0	0	0	70	0
179188	2001-09-06	225	71.7703	3.43336	0.65	0.407907	1	179188	72	1	0	0	0	0	1	1	37.2451	1	0	0	1	0	0	0	3	0	1	0	0	0	0	0	0	0	0	1	0	0	0	0	0	0	0	5	0	0	0	13	0
159544	2012-01-27	550	102.041	5.90297	0.4	0.39	0	170519	75	1	0	0	0	0	1	1	2.5	0	0	0	0	0	0	0	0	0	0	1	0	0	0	0	0	0	0	0	0	0	0	0	0	0	0	3	0	0	0	57	0
53002	1996-03-11	225	109.356	2.25331	0.5	0.39	0	182114	84	1	0	0	0	0	1	1	22	1	0	1	0	1	1	0	3	1	1	0	0	1	0	0	0	1	0	0	0	0	0	0	0	0	0	3	0	0	0	38	1
167537	2008-11-11	850	98.8085	2.62841	0.42	0.34	0	158501	61	1	1	0	0	1	1	1	19.0476	0	0	0	0	0	0	0	0	0	0	0	0	0	0	0	0	0	0	0	1	0	0	0	0	0	0	2	0	0	0	71	0
45473	2003-05-29	525	103.448	5.55799	0.41	0.291359	0	58989	79	1	1	0	1	1	1	1	28.9368	0	0	0	0	0	1	0	1	1	0	0	0	0	0	0	0	0	0	0	0	0	0	0	0	0	0	2	0	0	0	66	1
136769	2008-01-14	200	68.9655	1.91655	0.92	0.706173	1	136769	80	1	0	0	0	0	0	0	23.242	0	0	1	0	1	0	0	2	0	0	0	0	1	0	0	0	1	1	0	1	1	0	0	0	1	0	3	0	0	0	38	0
77410	2008-02-28	525	60.7287	1.99595	0.5	0.421473	0	171006	84	1	0	0	0	0	0	1	15.7054	1	0	0	1	0	0	0	0	0	1	0	0	0	0	1	0	1	0	0	1	0	0	1	0	0	0	2	0	0	0	60	0
106395	1998-07-05	400	87.7193	1.94393	0.53	0.417964	0	71918	72	1	0	0	0	0	1	1	21.1389	0	0	0	0	0	0	0	1	0	0	0	0	0	0	0	0	0	0	0	0	0	0	0	0	0	0	2	0	0	0	82	0
63457	2010-03-10	550	152.46	3.95083	0.49	0.42265	0	106395	84	1	0	0	0	0	0	1	13.745	1	0	1	0	0	0	0	3	0	0	0	0	1	0	0	1	1	0	0	0	0	0	1	0	0	0	3	0	0	1	35	0
94423	2007-09-30	1232	176.631	1.69751	0.72	0.44	0	131744	95	0	0	0	0	0	0	1	38.8889	0	0	0	0	0	0	0	1	0	0	1	0	0	0	0	0	1	0	0	0	1	0	0	0	1	0	4	0	0	0	28	0
116701	2002-10-07	575	122.863	5.1254	0.61	0.32624	0	84650	71	0	1	0	0	1	1	1	46.5181	0	0	0	0	0	0	0	1	0	0	0	0	0	0	0	0	0	0	0	0	0	0	0	0	0	0	2	0	0	0	67	0
144892	2002-05-21	275	110.887	2.71602	0.76	0.565336	1	144892	66	1	0	0	0	0	0	0	25.6137	1	0	1	0	0	1	1	3	1	1	1	1	1	1	0	0	1	1	0	0	0	0	0	0	0	0	4	1	0	0	20	1
177418	1999-11-07	575	103.557	6.08093	0.53	0.39	0	120974	81	1	0	0	0	0	1	1	26.4151	0	0	0	0	0	0	1	0	1	0	1	0	0	0	0	0	0	0	1	0	0	0	0	0	0	0	3	0	0	0	46	1
151248	2005-08-31	150	118.812	1.38265	0.6	0.503011	0	58976	84	0	0	0	0	0	0	0	16.1649	1	0	1	0	0	1	1	3	0	0	0	0	0	0	0	0	0	0	0	0	0	0	0	0	0	0	3	1	1	0	44	1
162769	2004-08-18	480	87.7113	1.07053	0.52	0.322788	0	167587	50	1	1	0	0	1	1	1	37.9254	0	0	0	0	0	0	0	0	0	0	0	0	0	0	0	0	0	0	0	1	0	0	0	0	0	0	2	0	0	0	68	0
162965	1996-02-07	175	111.465	1.71942	0.46	0.384777	0	21625	78	1	0	0	0	0	1	1	16.3529	0	0	0	0	0	0	0	0	0	0	0	1	0	0	0	0	1	0	0	0	0	0	0	0	0	0	3	0	0	0	53	0
196629	2010-01-18	1825	262.684	3.93714	0.49	0.346416	0	60232	69	1	1	0	0	1	1	1	29.3029	0	0	0	0	0	0	0	0	0	0	0	0	0	0	0	0	0	0	0	1	0	0	0	0	0	0	2	0	0	0	69	0
162965	2000-08-17	600	105.217	6.24521	0.46	0.330438	0	69901	82	1	1	0	0	1	1	1	28.1656	0	0	0	0	0	0	0	0	0	0	1	0	0	0	0	0	0	0	1	0	0	0	0	0	0	0	3	0	0	0	51	0
164661	2002-06-16	150	143.541	1.14445	0.58	0.387164	0	86194	74	1	0	0	0	0	1	1	33.2476	1	1	0	0	0	1	0	3	1	1	0	1	0	1	0	1	1	1	0	0	0	0	0	0	0	0	3	1	0	0	50	1
163014	2003-08-29	450	114.286	4.31223	0.5	0.395204	0	95071	75	1	0	0	0	0	1	1	20.9591	0	0	0	1	0	0	0	2	1	1	0	0	1	0	1	0	1	0	1	0	0	0	0	0	1	0	2	1	1	0	73	1
163014	2004-05-05	500	109.589	4.99671	0.5	0.400536	0	111723	76	1	0	0	0	0	1	1	19.8928	0	0	0	1	0	0	0	2	1	1	0	1	1	0	1	0	1	0	1	0	0	0	0	0	1	0	2	1	1	0	74	1
163014	2005-06-04	550	99.0991	6.0782	0.5	0.405679	0	27527	77	1	0	0	0	0	1	1	18.8642	0	0	0	1	0	0	0	2	0	0	0	0	0	0	0	0	0	0	0	0	0	0	0	0	0	0	2	1	0	0	76	1
15865	2003-10-08	250	105.82	2.58734	0.42	0.230187	1	15865	71	0	1	0	1	1	1	1	45.1935	0	0	0	0	0	0	1	2	0	0	0	0	0	0	0	0	1	0	1	0	0	0	0	0	0	0	5	0	0	1	12	0
163052	2009-02-13	1350	256.046	2.97613	0.73	0.36	0	101165	73	1	0	0	0	0	1	1	50.6849	1	0	1	1	1	0	0	2	0	0	0	0	1	0	1	1	1	0	0	0	0	0	0	0	0	0	3	0	0	0	42	0
80191	1997-11-24	125	105.042	1.30325	0.79	0.291894	1	80191	71	1	1	0	1	1	1	1	63.0513	0	0	1	0	0	0	1	3	0	1	0	0	0	0	0	0	1	0	0	0	0	0	0	0	0	0	5	0	0	1	8	0
118096	1996-03-14	825	324.484	2.78447	0.59	0.36	0	194395	76	0	0	0	0	0	1	1	38.983	0	0	0	0	0	0	0	0	0	1	0	0	0	0	0	0	1	0	0	1	0	0	0	0	0	1	3	0	0	0	50	0
167362	2010-12-06	870	269.558	3.53466	0.66	0.347793	0	138883	82	1	1	0	0	1	1	1	47.3041	1	0	1	1	0	1	1	3	0	1	1	1	0	0	0	1	0	0	0	0	0	1	1	0	0	0	2	0	0	0	85	1
163503	2001-04-21	150	121.951	1.34706	0.54	0.47037	1	163503	77	1	0	0	0	0	0	1	12.8944	1	0	0	0	0	0	0	1	0	0	0	0	0	1	0	0	0	0	1	0	0	0	0	0	0	0	3	0	1	0	32	0
149646	2001-12-16	325	248.566	1.43194	0.52	0.356715	0	171513	80	1	1	0	0	1	1	1	31.4009	0	0	0	0	0	0	0	0	0	0	0	1	0	0	0	0	0	0	1	0	0	0	0	0	0	0	2	0	1	0	76	0
13655	2008-10-21	987.5	120.648	2.8009	0.53	0.478021	0	60217	69	1	0	0	0	0	0	1	9.80729	0	0	0	0	0	0	0	0	0	0	1	0	0	0	0	0	0	0	0	0	0	0	0	0	0	0	2	0	0	0	68	0
155714	2009-03-24	300	102.916	3.19242	0.51	0.32	0	48321	73	1	1	0	0	1	1	1	37.2549	0	0	0	0	0	0	0	0	0	0	1	1	0	0	0	0	0	0	1	0	0	0	0	0	0	0	3	0	0	0	59	0
104771	2011-06-09	600	392.799	1.67287	0.62	0.324126	0	34571	89	0	1	0	0	1	1	1	47.7217	0	0	0	0	0	0	1	1	1	0	1	0	1	0	0	0	0	0	0	0	0	0	0	0	0	0	3	0	1	0	52	1
96902	2009-04-10	2595	214.596	3.22254	0.45	0.366186	0	116343	56	1	0	0	0	0	1	1	18.6253	0	0	0	0	0	0	0	0	1	0	1	0	0	0	0	1	0	0	0	0	0	0	0	0	0	0	1	1	0	0	108	1
160093	2012-03-14	825	80.429	6.16581	0.51	0.480895	0	187201	73	1	0	0	0	0	0	0	5.7068	0	0	0	0	0	0	1	0	0	0	1	0	0	0	0	1	0	0	1	0	0	0	1	0	0	0	1	0	0	0	108	0
33971	2004-08-06	2662.5	272.657	10.6943	0.45	0.203815	0	78388	85	1	1	0	1	1	1	1	54.7078	1	0	0	0	0	0	0	0	0	0	1	1	0	0	0	0	1	0	0	0	0	0	1	0	0	0	3	0	0	0	40	0
156572	2003-05-13	225	196.078	1.25671	0.81	0.36546	1	156572	86	1	0	0	0	0	1	1	54.8815	1	0	1	0	0	0	0	3	0	0	0	1	0	0	0	0	1	0	0	0	0	0	0	0	0	0	4	0	0	1	18	0
146462	2004-05-25	825	95.6799	9.44311	0.54	0.385976	0	14569	86	1	0	0	0	0	1	1	28.523	0	0	0	0	0	0	0	0	0	0	1	1	0	0	0	0	0	0	0	0	0	0	0	0	0	0	3	0	0	0	55	0
191952	2007-10-26	300	52.0607	1.65918	0.49	0.381412	0	142325	71	0	0	0	0	0	1	1	22.1609	0	0	0	0	0	0	1	0	0	0	1	1	0	0	0	0	1	0	1	0	0	0	0	0	0	0	3	0	0	0	44	0
139983	2004-08-06	362.5	131.698	1.2129	0.6	0.52518	0	78388	85	1	0	0	0	0	0	0	12.47	0	0	0	0	0	0	0	0	0	1	0	0	0	0	0	0	0	0	0	0	0	0	0	0	0	0	3	0	0	0	46	0
83	2009-10-29	3200	259.319	3.66882	0.4	0.424661	0	79557	80	1	0	0	0	0	0	1	-6.16536	0	0	0	1	0	0	1	0	0	0	0	1	0	1	1	0	1	0	0	0	0	0	0	0	1	0	2	0	0	0	75	0
171199	2008-10-21	225	112.641	2.1876	0.58	0.381438	0	193052	62	0	0	0	0	0	1	1	34.2349	0	0	0	0	0	1	1	1	1	0	1	0	0	0	0	1	1	0	0	1	0	0	0	0	0	0	3	1	1	0	48	1
197172	1999-07-23	225	78.8782	3.12397	0.47	0.321834	0	137867	56	1	1	0	0	1	1	1	31.5246	0	0	0	0	0	0	0	0	0	0	0	0	0	0	0	0	0	0	0	0	0	0	0	0	0	0	2	0	0	0	71	0
69901	1999-11-07	1740	368.644	4.0713	0.47	0.350191	0	120974	81	1	1	0	0	1	1	1	25.4912	1	0	0	0	0	0	1	1	0	0	0	0	0	0	0	0	0	0	1	1	0	0	0	0	0	0	3	0	0	0	47	0
145971	2012-05-09	200	103.226	2.12189	0.49	0.427033	0	57047	82	1	0	0	0	0	0	1	12.8505	0	0	0	0	0	0	0	0	0	0	0	0	0	0	0	0	0	0	0	0	0	0	0	0	0	0	2	0	0	0	63	0
125882	2003-12-18	1045	117.284	1.68382	0.74	0.487434	0	100563	74	1	0	0	0	0	0	0	34.1305	1	0	0	0	0	0	0	3	0	0	0	1	0	0	0	0	0	0	1	0	0	0	0	0	0	0	2	0	0	0	66	0
75847	2005-05-18	50	31.7965	1.72216	0.42	0.382025	0	193880	83	0	0	0	0	0	1	1	9.04159	0	0	0	0	0	0	0	1	0	0	0	0	0	0	0	0	0	0	0	0	0	0	0	0	0	0	3	0	0	0	55	0
66547	2007-11-10	125	114.416	1.19647	0.37	0.301221	0	82497	85	0	1	0	0	1	1	1	18.5889	1	0	0	1	1	0	0	2	0	1	0	1	0	1	0	0	0	1	0	0	0	0	0	0	1	0	2	0	0	0	66	0
19962	1999-01-07	175	122.164	1.56883	0.46	0.128256	1	19962	71	0	1	1	1	1	1	1	72.1183	0	0	0	0	0	0	0	3	0	0	0	0	1	0	0	0	1	0	0	0	0	0	0	0	1	0	2	0	0	0	67	0
165236	2008-02-28	725	91.4827	2.09178	0.49	0.393565	0	171006	84	1	0	0	0	0	1	1	19.6805	1	0	0	0	0	1	0	1	1	0	0	1	0	1	0	1	0	1	1	0	0	0	0	0	0	0	3	0	0	0	58	1
45547	2008-03-14	550	139.949	1.98226	0.5	0.329981	0	35228	73	1	1	0	0	1	1	1	34.0039	0	0	0	0	0	0	0	1	0	0	0	0	0	0	0	1	0	0	0	1	0	0	0	0	0	0	3	0	0	0	53	0
169365	2009-04-17	550	88.4956	3.24444	0.42	0.293401	0	102248	75	0	1	0	1	1	1	1	30.1425	0	0	0	0	0	0	0	0	0	0	1	1	0	0	0	0	0	0	1	0	0	0	0	0	0	0	2	0	0	0	68	0
75900	2003-12-18	850	199.648	4.66269	0.42	0.279932	0	100563	74	1	1	0	1	1	1	1	33.3495	0	0	0	0	0	0	0	0	0	0	0	0	0	0	0	0	0	0	0	0	0	0	0	0	0	0	3	0	0	0	57	0
165757	2009-07-13	2000	163.566	3.40872	0.57	0.286771	0	179680	89	1	1	0	1	1	1	1	49.6893	1	0	0	1	0	0	1	1	0	0	1	1	0	1	1	1	0	0	0	0	0	0	0	0	1	0	3	0	0	0	44	0
5069	2008-04-11	300	72.5953	2.26153	0.54	0.466468	1	5069	63	1	0	0	0	0	0	1	13.617	1	0	1	0	0	1	1	3	0	0	0	1	0	0	0	1	1	0	0	0	0	0	1	0	0	0	2	0	0	0	65	1
123060	2002-07-19	525	294.118	1.95488	0.61	0.347041	0	32430	81	1	1	0	0	1	1	1	43.108	0	0	1	1	0	0	0	3	0	1	0	0	0	0	0	0	1	0	0	0	0	1	1	0	0	0	3	0	0	0	44	0
9904	1997-01-12	175	110.236	1.73858	0.45	0.386289	1	9904	70	1	0	0	0	0	1	1	14.1579	0	0	0	0	0	0	1	0	0	0	0	1	0	0	0	0	0	1	0	0	0	0	0	0	0	0	2	0	0	0	73	0
175923	2008-07-25	2125	169.222	2.25331	0.6	0.336704	0	72721	57	1	1	0	0	1	1	1	43.8826	0	0	0	0	0	0	0	0	0	0	0	0	0	0	0	0	0	0	0	0	0	0	0	0	0	0	2	0	0	0	74	0
165889	2009-07-24	1150	242.36	3.29646	0.75	0.450769	1	165889	70	1	0	0	0	0	0	1	39.8974	1	0	1	1	0	1	0	3	1	1	0	1	0	0	1	0	1	0	0	0	0	0	1	0	0	0	3	1	0	0	52	1
7604	2001-03-29	150	112.57	1.45931	0.47	0.37	1	7604	62	1	0	0	0	0	1	1	21.2766	0	0	0	0	1	0	1	1	0	0	1	0	0	0	0	0	0	0	1	0	0	0	0	0	1	0	2	0	0	0	80	0
190896	2005-03-17	600	224.93	2.92137	0.71	0.292262	0	155694	72	0	1	0	1	1	1	1	58.8364	0	0	0	0	0	0	1	1	0	0	0	0	0	0	0	0	1	0	0	1	0	0	0	0	0	0	4	0	0	0	27	0
166843	2002-10-12	425	104.938	4.43544	0.5	0.367784	0	76399	75	1	0	0	0	0	1	1	26.4433	0	0	0	0	0	0	0	0	0	0	0	0	0	0	0	0	0	0	0	0	0	0	0	0	0	0	2	0	1	0	60	0
166843	2002-11-12	450	109.025	4.52032	0.5	0.367784	0	112860	75	1	0	0	0	0	1	1	26.4433	0	0	0	0	0	0	0	0	0	0	0	0	0	0	0	0	0	0	0	0	0	0	0	0	0	0	2	0	0	0	60	0
111112	1999-02-18	200	50.9879	1.65645	0.51	0.74	0	144164	93	0	0	0	0	0	0	0	-45.098	1	0	0	0	0	0	0	0	0	1	0	1	0	0	0	0	1	0	0	1	0	0	1	0	0	0	3	0	0	0	36	0
106395	1997-11-24	300	74.9532	1.33337	0.53	0.421516	0	80191	71	1	0	0	0	0	0	1	20.4688	0	0	0	0	0	0	0	1	0	0	0	0	0	0	0	0	0	0	0	0	0	0	0	0	0	0	1	0	0	0	90	0
155662	2008-10-26	900	118.812	2.57091	0.36	0.407773	0	14620	81	1	0	0	0	0	1	1	-13.2702	0	1	0	0	0	1	0	2	0	0	0	0	0	0	0	0	0	0	0	0	0	1	1	0	0	0	3	0	0	0	58	1
19429	1995-09-13	350	156.076	2.45592	0.59	0.443036	1	19429	84	1	0	0	0	0	0	1	24.9091	1	0	0	0	0	0	1	1	0	1	1	0	0	0	0	0	0	1	0	1	0	0	0	0	0	0	4	0	0	0	16	0
167343	2003-04-06	1125	304.054	4.05213	0.61	0.362447	0	32904	78	0	0	0	0	0	1	1	40.5824	0	0	0	0	1	1	0	2	1	0	0	0	1	0	0	1	1	0	0	1	0	0	0	0	1	0	4	1	0	0	24	1
74248	2003-12-18	1325	141.825	10.2316	0.47	0.250004	0	100563	74	1	1	0	1	1	1	1	46.8077	0	0	1	0	0	0	1	3	0	0	1	0	0	0	0	0	1	0	1	0	0	0	0	0	0	0	5	0	0	0	8	0
131900	1998-08-16	550	189.003	3.18695	0.56	0.373545	0	149744	63	1	0	0	0	0	1	1	33.2956	0	0	0	0	0	0	0	1	0	0	0	0	0	0	0	0	0	0	0	0	0	0	1	0	0	0	2	0	1	0	67	0
179829	1997-07-15	600	204.429	3.21432	0.41	0.47	0	33582	56	1	0	0	0	0	0	1	-14.6341	0	0	0	0	0	0	0	0	0	0	0	0	0	0	0	0	0	0	0	0	0	0	0	0	0	0	2	0	0	0	69	0
69381	2007-05-27	2130	275.817	1.2348	0.53	0.28259	1	69381	87	1	1	0	1	1	1	1	46.6811	1	1	1	0	0	0	0	2	0	0	0	1	0	0	0	0	1	0	0	1	0	1	1	0	0	0	4	0	0	0	20	0
157337	2004-11-04	325	98.7842	3.60311	0.47	0.435393	0	82140	57	1	0	0	0	0	0	1	7.36318	0	0	0	0	0	0	0	1	0	0	0	0	0	0	0	0	0	0	0	1	0	0	0	0	0	0	2	0	0	0	62	0
135184	2000-04-27	850	179.042	5.19932	0.42	0.420179	0	19451	82	1	0	0	0	0	0	1	-0.0426639	0	0	1	0	0	0	0	3	0	0	0	0	0	0	0	0	1	0	0	1	0	0	0	0	0	0	4	0	0	0	16	0
66683	2008-05-04	1450	135.261	2.25879	0.4	0.416592	0	114067	70	1	0	0	0	0	1	1	-4.14811	0	0	0	0	0	0	0	0	0	0	0	0	0	0	0	0	0	1	1	0	0	0	0	0	0	0	3	0	0	0	48	0
57085	2008-12-09	3625	264.889	2.85292	0.47	0.317481	0	163044	74	0	1	0	0	1	1	1	32.4509	0	0	0	0	0	0	1	1	0	0	1	0	0	0	0	0	0	0	1	1	0	0	1	0	0	0	3	0	0	0	34	0
167894	1997-06-09	225	150.502	1.63728	0.81	0.46	0	57519	69	1	0	0	0	0	0	1	43.2099	0	0	0	0	0	1	0	3	1	1	1	0	0	0	0	0	1	0	0	0	0	0	0	0	0	0	3	1	0	0	38	1
61252	2005-02-12	1425	295.49	5.28146	0.47	0.290096	0	46495	81	1	1	0	1	1	1	1	38.2775	0	0	0	0	0	1	0	3	0	0	1	0	0	0	0	0	0	0	0	1	0	0	0	0	0	0	3	1	0	0	35	1
119	2002-06-28	300	326.975	1.00482	0.77	0.486298	0	22887	68	1	0	0	0	0	0	0	36.8444	0	0	1	1	0	0	0	2	0	1	1	0	1	0	1	0	1	0	1	0	0	0	0	0	1	0	2	0	0	0	68	0
89060	2000-06-28	175	31.6742	1.42098	0.51	0.460492	0	18014	68	1	0	0	0	0	0	1	9.70737	0	0	0	0	0	0	0	0	0	0	1	0	0	0	0	0	1	0	0	0	0	0	0	0	1	0	3	0	0	0	51	0
173683	2010-03-10	1075	90.3741	4.1151	0.47	0.419368	0	106395	84	1	0	0	0	0	1	1	10.7727	0	0	0	0	0	0	0	0	0	0	0	1	0	0	0	0	0	1	0	0	0	0	0	0	0	0	2	0	0	0	72	0
22172	1996-04-26	487.5	299.08	1.78513	0.55	0.384876	1	22172	84	1	0	0	0	0	1	1	30.0225	1	1	1	1	0	0	0	3	0	0	0	0	0	0	0	0	1	0	1	1	0	0	1	0	0	0	3	0	0	0	47	0
123554	2001-10-11	325	82.8026	4.29854	0.77	0.46	0	105838	79	0	0	0	0	0	0	1	40.2597	0	0	0	0	0	0	0	0	0	1	1	0	0	0	0	0	0	0	0	0	0	0	0	0	0	0	3	0	0	0	45	0
168855	2003-12-06	225	89.4632	2.75435	0.54	0.524815	1	168855	77	1	0	0	0	0	0	0	2.81207	1	0	1	1	0	0	0	1	0	0	1	0	0	0	1	0	1	0	0	0	0	0	0	0	0	0	3	0	0	0	37	0
87288	2003-04-03	150	103.093	1.59347	0.37	0.239038	0	158827	86	0	1	0	1	1	1	1	35.3951	0	0	0	0	0	0	0	0	0	0	1	0	0	1	0	0	0	1	0	1	1	0	0	0	0	0	3	0	0	0	31	0
12521	2001-09-06	675	321.046	2.3026	0.38	0.263103	0	86159	79	1	1	0	1	1	1	1	30.7622	1	0	0	1	0	0	0	1	0	0	0	0	0	1	0	0	1	0	1	1	0	0	0	0	0	0	4	0	0	0	25	0
74760	2003-01-09	550	88.4244	6.81196	0.54	0.367726	0	25379	92	0	0	0	0	0	1	1	31.9026	0	0	0	0	0	0	0	0	0	0	0	0	1	0	0	0	1	0	0	0	0	0	0	0	0	0	3	0	0	0	59	0
194525	2007-08-11	175	61.5655	1.18005	0.56	0.5	0	37467	70	1	0	0	0	0	0	0	10.7143	1	0	0	1	0	0	0	0	0	1	0	0	0	0	0	1	0	0	0	0	0	0	0	0	0	0	3	0	0	0	56	0
49005	2003-03-14	225	152.542	1.61538	0.52	0.3	0	60288	57	1	1	0	0	1	1	1	42.3077	1	0	0	0	0	0	0	1	1	0	0	1	0	0	0	0	0	0	0	0	0	0	1	0	0	0	1	1	0	0	99	1
184539	2012-01-30	825	118.492	4.21641	0.62	0.479286	0	101084	88	0	0	0	0	0	0	1	22.6958	0	0	1	1	0	0	1	1	0	0	0	0	1	0	1	0	1	0	0	0	0	0	0	0	0	0	3	0	1	0	49	0
45937	2004-08-11	1075	193.172	1.57157	0.43	0.336071	0	95546	89	0	1	0	0	1	1	1	21.8439	0	0	0	0	0	0	0	0	0	0	0	0	0	0	0	0	1	1	1	0	0	1	1	0	0	0	3	0	0	0	48	0
118096	2007-10-19	2098.75	159.813	1.56062	0.59	0.434585	0	178029	87	0	0	0	0	0	0	1	26.3416	0	0	0	1	0	1	0	1	0	1	0	0	1	0	0	0	1	1	0	1	1	0	0	0	0	0	4	0	0	0	21	1
169289	2010-01-30	487.5	96.9185	2.39021	0.7	0.5672	1	169289	88	1	0	0	0	0	0	0	18.9714	0	0	1	1	1	1	1	3	1	0	1	0	0	0	1	0	1	0	1	0	0	0	0	0	0	0	4	1	0	1	26	1
164101	2012-04-05	1686.5	129.906	6.11653	0.69	0.226769	1	164101	90	0	1	0	1	1	1	1	67.1349	0	0	1	0	0	0	0	3	0	0	0	0	0	0	0	0	1	0	0	0	0	0	1	0	0	0	4	0	0	1	29	0
161553	2004-10-04	200	173.536	1.26218	0.48	0.29807	0	142740	77	0	1	0	1	1	1	1	37.9021	0	0	0	0	0	0	0	0	0	0	1	0	0	0	0	0	0	0	0	0	0	0	0	0	0	0	3	0	0	0	37	0
32511	2001-04-18	300	106.289	3.09112	0.47	0.347457	0	194507	66	1	1	0	0	1	1	1	26.0729	0	0	0	0	0	0	1	0	0	0	1	0	0	0	0	0	1	0	1	0	0	0	0	0	0	0	3	0	0	0	47	0
169795	2005-05-18	125	126.904	1.07874	0.49	0.356412	0	193880	83	0	1	0	0	1	1	1	27.2628	0	0	0	0	0	0	0	0	0	0	0	0	0	0	0	0	0	0	0	0	0	0	0	0	0	0	3	0	0	0	41	0
169795	2010-12-22	1025	168.171	4.94743	0.49	0.34989	0	77397	88	0	1	0	0	1	1	1	28.5939	0	0	0	0	0	0	0	0	0	0	1	0	0	0	0	1	1	1	0	0	0	0	0	0	0	0	3	0	0	0	48	0
141107	2004-02-29	925	104.727	9.67309	0.51	0.362784	1	141107	91	0	0	0	0	0	1	1	28.8658	0	0	0	1	0	1	1	2	0	0	0	0	0	0	0	0	0	0	0	0	0	0	0	0	0	0	3	0	0	0	39	1
183510	2005-02-15	950	104.252	3.19242	0.39	0.36	0	8160	71	1	0	0	0	0	1	1	7.6923	0	0	0	1	0	0	1	0	0	0	1	0	0	0	0	1	0	0	1	1	0	0	0	0	0	0	2	0	1	0	78	0
177020	1997-07-15	175	179.028	1.07053	0.49	0.473961	0	33582	56	1	0	0	0	0	0	1	3.27329	0	0	0	0	0	0	0	0	0	0	0	0	0	0	0	1	0	0	0	0	0	0	0	0	0	0	2	0	0	0	89	0
58043	2001-10-10	725	171.801	2.08356	0.57	0.343894	0	168406	70	1	1	0	0	1	1	1	39.6678	0	0	0	0	0	0	0	2	0	0	0	0	0	0	0	1	0	0	0	0	0	0	0	0	0	0	2	0	1	0	67	0
1272	2010-12-30	900	204.197	4.82696	0.38	0.286645	0	78424	84	0	1	0	1	1	1	1	24.567	0	0	0	0	0	0	0	0	0	0	0	0	0	0	0	0	0	0	0	0	0	0	0	0	0	0	3	0	0	0	39	0
183449	2004-05-11	275	49.5942	2.1876	0.4	0.401981	0	174754	76	1	0	0	0	0	1	1	-0.495189	0	0	0	0	0	0	1	1	0	0	1	0	0	0	0	0	0	0	1	0	1	0	0	0	1	0	2	0	0	0	68	0
3070	2012-02-07	575	106.63	5.90571	0.65	0.341364	1	3070	96	0	1	0	0	1	1	1	47.4824	1	0	1	1	1	0	1	3	0	1	1	1	0	0	0	0	1	0	0	0	0	0	0	0	1	0	3	0	0	0	37	0
160093	2007-03-02	350	61.8375	1.13076	0.51	0.480895	0	40611	68	1	0	0	0	0	0	0	5.7068	0	0	0	0	0	0	1	0	0	0	1	0	0	0	0	1	0	0	1	0	0	0	1	0	0	0	2	0	0	0	79	0
136740	2010-04-09	225	88.5827	1.76322	0.59	0.445769	0	176245	87	0	0	0	0	0	0	1	24.4459	0	1	0	0	0	0	1	3	0	0	0	0	0	0	0	0	0	0	1	1	0	1	1	0	0	0	3	0	0	0	37	0
183449	2005-06-04	350	53.7016	3.25266	0.4	0.401981	0	27527	77	1	0	0	0	0	1	1	-0.495189	0	0	0	0	0	0	1	1	0	0	0	0	0	0	0	0	0	0	0	0	0	0	0	0	0	0	2	0	1	0	80	0
170519	2012-01-27	1600	297.398	5.89202	0.62	0.376159	1	170519	75	1	0	0	0	0	1	1	39.3292	1	1	0	1	0	0	1	2	0	0	1	1	0	0	1	0	0	0	1	0	0	0	0	0	0	0	1	0	0	0	91	0
189824	1996-11-01	150	100.503	1.63454	0.45	0.5	1	189824	65	0	0	0	0	0	0	0	-11.1111	1	0	1	0	1	1	0	3	1	0	1	0	0	0	0	0	1	0	0	0	1	0	0	0	1	0	3	1	0	0	58	1
67750	1998-05-28	1350	305.603	4.83791	0.46	0.271236	1	67750	77	1	1	0	1	1	1	1	41.0356	0	0	0	0	0	0	0	2	0	1	0	0	0	1	0	0	0	0	0	0	0	0	0	0	1	0	2	0	0	0	71	0
95546	2004-08-11	1575	213.126	6.56828	0.56	0.340626	1	95546	89	0	1	0	0	1	1	1	39.1739	0	0	0	0	0	0	0	1	0	0	0	0	0	0	0	0	0	0	0	0	0	0	1	0	0	0	3	0	1	0	42	0
165236	2001-04-21	175	105.105	1.82346	0.49	0.371806	0	163503	77	1	0	0	0	0	1	1	24.1213	1	0	0	0	0	0	0	0	0	0	0	1	0	0	0	1	0	1	0	0	0	0	0	0	0	0	3	0	0	0	56	0
115520	2011-01-06	975	90.6134	4.90636	0.73	0.514083	1	115520	107	1	0	0	0	0	0	0	29.5777	0	0	0	1	1	0	0	0	0	1	0	0	0	0	0	0	1	0	0	1	0	0	0	0	0	0	3	0	0	0	41	0
24474	1997-09-01	300	123.839	2.65305	0.52	0.460482	0	34651	63	1	0	0	0	0	0	1	11.4458	0	0	0	0	0	0	0	0	0	0	1	0	0	1	0	1	0	0	0	1	0	0	0	0	0	0	2	0	0	0	76	0
153042	2010-01-02	1000	158.667	3.80845	0.49	0.401752	0	139468	82	1	0	0	0	0	1	1	18.0097	1	0	1	1	1	0	0	3	0	1	0	0	1	0	1	0	1	0	1	0	0	0	1	0	1	0	3	0	0	0	47	0
3185	1998-03-26	562.5	159.688	2.05892	0.53	0.506951	0	127	63	1	0	0	0	0	0	0	4.34886	1	0	0	0	0	1	1	3	0	0	0	0	0	1	0	1	1	0	0	0	0	0	0	0	0	0	3	0	1	0	33	1
175938	1999-02-17	525	290.456	1.97952	0.46	0.212605	1	175938	47	1	1	0	1	1	1	1	53.7816	0	0	0	0	0	0	0	2	0	0	1	0	0	0	0	0	0	0	0	0	0	0	0	0	0	0	2	0	1	0	83	0
58090	2010-09-17	3225	278.197	4.67638	0.49	0.215655	0	138387	72	1	1	0	1	1	1	1	55.9887	0	0	0	0	0	0	0	1	0	0	0	0	0	0	0	0	0	0	0	0	0	0	0	0	1	0	2	0	1	0	78	0
149679	2010-04-07	750	146.27	4.13974	0.49	0.317643	0	193901	84	0	1	0	0	1	1	1	35.1748	0	0	0	0	0	0	0	1	0	0	1	0	0	0	0	0	1	0	0	0	0	0	0	0	0	0	2	0	0	0	68	0
39498	2000-07-14	325	107.616	3.30741	0.56	0.37241	0	100622	63	1	0	0	0	0	1	1	33.4982	0	0	0	0	0	0	0	0	0	0	1	1	0	0	0	0	0	0	0	0	0	0	0	0	0	0	2	0	0	0	68	0
171838	2010-03-31	375	380.711	1.07874	0.57	0.24	0	41953	53	1	1	0	1	1	1	1	57.8947	0	0	0	0	0	0	0	0	0	0	0	0	0	0	0	0	1	0	0	0	1	0	0	0	0	0	1	0	0	0	104	0
96119	2002-03-04	1112.5	241.848	5.03778	0.62	0.445308	1	96119	85	1	0	0	0	0	0	1	28.1761	1	0	1	1	1	1	1	3	0	1	1	0	0	1	0	0	1	0	1	1	1	0	1	0	1	0	3	1	1	0	35	1
123037	2001-04-06	275	118.662	2.53806	0.47	0.323865	0	118611	90	0	1	0	0	1	1	1	31.0925	0	0	0	0	0	0	0	0	0	0	0	0	0	0	0	0	1	0	1	1	0	0	0	0	0	0	3	0	0	0	50	0
179101	1998-08-06	187.5	111.441	1.84262	0.42		1	179101	87	0	0	0	0	0	0	0		1	0	0	0	0	0	1	2	0	0	1	0	0	0	0	0	1	0	0	0	1	0	0	0	0	0	3	0	0	0	44	0
190304	2009-03-16	487.5	75.7282	2.80637	0.43	0.336238	0	38430	88	0	1	0	0	1	1	1	21.805	0	0	0	0	0	0	0	0	0	0	0	0	0	0	0	0	0	1	1	0	0	0	1	0	0	0	3	0	0	0	40	0
129181	2003-10-19	200	108.108	2.02607	0.5	0.469936	0	32427	82	0	0	0	0	0	0	1	6.01274	0	0	0	0	0	0	0	0	0	0	0	1	0	0	0	0	0	1	0	1	0	0	0	0	0	0	4	0	0	0	26	0
39536	2011-03-11	1175	169.004	5.10076	0.79	0.488517	0	99466	69	1	0	0	0	0	0	0	38.1624	0	0	1	1	0	0	0	1	1	1	1	1	0	0	1	1	1	0	0	0	0	0	1	0	0	0	2	1	1	0	67	1
53616	2000-08-17	250	70.5716	1.076	0.51	0.448889	0	69901	82	1	0	0	0	0	0	1	11.9826	0	0	1	0	0	0	0	1	0	0	1	0	0	0	0	0	0	0	0	1	0	0	0	0	0	0	2	0	0	0	67	0
180361	2009-08-22	562.5	78.7539	3.52645	0.53	0.423269	0	189377	66	1	0	0	0	0	0	1	20.138	0	0	0	0	0	0	0	0	0	0	0	0	0	0	0	0	0	0	0	1	0	0	0	0	0	0	3	0	0	0	55	0
112860	2002-11-12	1075	212.451	5.54156	0.67	0.421087	1	112860	75	1	0	0	0	0	0	1	37.1513	0	0	1	0	1	0	0	3	0	0	1	0	0	0	0	0	1	0	0	1	0	0	0	0	1	0	3	0	1	0	47	0
69345	1998-02-26	1125	355.17	3.46895	0.58	0.322322	0	164577	87	1	1	0	0	1	1	1	44.4272	1	0	1	0	0	0	0	2	0	1	0	0	1	0	0	0	1	0	0	0	0	0	0	0	0	0	3	0	0	0	51	0
173683	2012-04-17	1250	90.465	6.22057	0.47	0.419368	0	165248	86	1	0	0	0	0	1	1	10.7727	0	0	0	0	0	0	0	0	0	0	0	0	0	0	0	0	0	0	0	0	0	0	0	0	0	0	2	0	0	0	69	0
61192	1996-08-19	525	316.742	1.81524	0.67	0.308868	0	136228	87	0	1	0	0	1	1	1	53.9003	0	1	1	0	0	0	1	3	0	0	0	0	0	0	0	0	1	0	1	0	0	0	0	0	0	0	3	0	0	0	36	0
108787	2002-09-15	450	335.821	1.46753	0.64	0.31	0	168993	57	1	1	0	0	1	1	1	51.5625	0	0	0	0	0	0	0	0	0	0	0	0	0	0	0	0	0	0	0	0	0	0	0	0	0	0	2	0	0	0	60	0
81689	2001-09-06	350	90.4977	4.23557	0.44	0.361693	0	172940	45	1	0	0	0	0	1	1	17.797	0	0	0	0	0	0	0	0	0	0	0	0	0	0	0	0	0	0	0	1	0	0	0	0	0	0	2	0	0	0	65	0
116809	2007-08-13	525	430.328	1.33611	0.5	0.234706	0	79723	62	1	1	0	1	1	1	1	53.0588	0	0	0	0	0	0	0	0	0	0	0	0	0	0	0	0	0	0	0	1	0	0	0	0	0	0	2	0	1	0	62	0
174199	1997-02-13	400	261.866	1.67287	0.53	0.31	0	184507	80	0	1	0	0	1	1	1	41.5094	0	0	1	0	0	0	0	1	0	1	0	0	0	0	0	0	0	0	0	0	0	0	0	0	0	0	3	0	0	0	53	0
192877	2001-11-13	550	87.6494	3.47169	0.44	0.383365	0	105847	78	1	0	0	0	0	1	1	12.8717	0	0	0	0	0	0	0	1	0	0	0	1	0	0	0	0	0	1	0	1	0	0	0	0	0	0	3	0	0	0	56	0
30349	1999-02-04	525	113.575	5.06242	0.42	0.345665	1	30349	83	1	1	0	0	1	1	1	17.6989	1	0	1	0	0	0	0	1	0	0	1	0	0	1	0	0	1	1	1	0	0	0	0	0	1	0	2	0	0	0	66	0
17358	1998-12-28	975	178.082	5.99606	0.68	0.404078	0	136239	82	1	0	0	0	0	1	1	40.5767	0	0	0	0	0	0	0	0	0	0	0	0	0	0	0	0	1	0	0	0	0	0	0	0	0	0	3	0	0	0	35	0
174263	2010-05-04	712.5	87.4233	4.11784	0.47	0.41375	0	104301	82	0	0	0	0	0	1	1	11.9681	0	0	0	0	0	1	1	3	0	0	1	1	0	0	0	1	0	0	1	1	0	0	0	0	0	0	4	0	0	0	25	1
126761	2004-04-23	275	206.767	1.45658	0.45	0.416923	0	64798	47	1	0	0	0	0	1	1	7.35043	0	0	0	0	0	0	0	0	0	0	0	0	0	0	0	0	0	0	0	0	0	0	0	0	0	0	2	0	0	0	67	0
189252	2007-10-31	1380	104.764	1.82346	0.46	0.368204	0	195568	77	1	0	0	0	0	1	1	19.9557	0	0	0	0	0	1	0	1	0	0	0	0	0	0	0	0	0	0	0	0	0	0	0	0	0	0	2	0	0	0	63	1
174314	2011-06-29	1175	241.397	5.33074	0.38	0.286769	1	174314	75	0	1	0	1	1	1	1	24.5344	1	0	0	0	0	0	0	1	0	0	0	0	0	0	0	1	0	0	0	0	0	0	1	0	0	0	2	0	0	0	63	0
180816	2008-07-14	2475	289.558	2.38473	0.52	0.206338	0	81447	75	1	1	0	1	1	1	1	60.3196	0	0	0	0	0	0	0	1	0	0	0	0	0	0	0	0	1	0	0	0	0	0	0	0	0	0	2	0	0	0	70	0
131226	2004-04-06	775	210.169	4.03844	0.58	0.434487	0	139424	83	1	0	0	0	0	0	1	25.0885	0	0	0	0	0	0	0	0	0	0	1	0	0	0	1	0	1	0	0	0	0	0	0	0	0	0	3	0	0	0	43	0
50788	2009-02-17	1187.5	94.3022	2.86935	0.73	0.262125	0	28409	54	1	1	0	1	1	1	1	64.0925	0	0	0	0	0	0	0	0	0	0	0	1	0	0	0	0	0	0	1	0	0	0	0	0	0	0	2	0	0	0	86	0
174746	2011-07-08	1375	84.1236	3.48812	0.65	0.397005	0	119337	84	1	0	0	0	0	1	1	38.9223	0	0	0	0	0	1	0	2	1	0	1	1	0	0	0	1	0	0	1	0	0	0	0	0	0	0	3	1	0	0	52	1
171544	2011-01-29	450	100.953	4.88172	0.38	0.339796	0	14604	86	0	1	0	0	1	1	1	10.58	1	0	0	0	0	0	1	0	0	0	1	1	1	0	0	1	0	0	1	0	0	0	1	0	0	0	3	0	0	0	48	0
67154	2002-07-19	625	149.076	4.5915	0.53	0.378745	0	32430	81	1	0	0	0	0	1	1	28.5386	0	0	1	0	0	0	0	3	0	0	1	0	0	0	0	0	0	1	0	0	0	0	0	0	0	0	3	0	1	0	58	0
39895	2009-01-05	200	94.007	2.32997	0.53	0.330152	0	49377	86	0	1	0	0	1	1	1	37.7071	0	0	0	0	0	0	1	2	0	0	0	1	0	0	0	0	1	0	0	0	0	0	0	0	0	0	4	0	0	0	25	0
98281	2007-09-06	975	87.3265	1.54693	0.51	0.312939	0	61350	70	0	1	0	0	1	1	1	38.6394	1	0	0	0	0	0	0	0	0	0	0	0	0	0	0	0	0	1	1	0	0	0	0	0	0	0	2	0	0	0	67	0
30952	2012-01-30	475	92.955	5.59632	0.84	0.504883	0	101084	88	0	0	0	0	0	0	0	39.8949	0	0	0	0	0	0	0	1	0	0	1	0	0	0	0	1	0	1	0	0	0	0	0	0	0	0	3	0	0	0	48	0
55354	2007-10-19	375	261.78	1.56883	0.57	0.293871	1	55354	84	0	1	0	1	1	1	1	48.4437	1	0	1	1	1	1	1	3	1	0	1	0	0	0	1	1	1	0	0	0	0	0	1	0	0	0	3	0	0	0	46	1
100541	1997-07-30	325	169.271	2.10273	0.61	0.331847	0	30402	71	1	1	0	0	1	1	1	45.5988	1	0	1	0	1	0	0	2	0	1	0	0	0	0	1	0	1	0	0	0	0	0	0	0	0	0	3	0	0	0	57	0
128256	2002-05-21	950	159.329	4.3533	0.5	0.433809	0	144892	66	1	0	0	0	0	0	1	13.2383	0	0	1	0	0	0	0	2	0	0	1	0	0	0	0	0	0	0	0	0	0	0	0	0	0	0	2	0	0	0	72	0
47056	2010-12-10	2925	249.042	1.99869	0.46	0.3	0	131226	89	1	1	0	0	1	1	1	34.7826	0	0	0	0	0	0	0	1	0	0	0	0	0	0	0	0	0	1	0	0	0	0	0	0	0	0	3	0	1	0	58	0
169795	2009-07-19	800	166.927	3.52097	0.49	0.34989	0	18976	87	0	1	0	0	1	1	1	28.5939	0	0	0	0	0	0	0	0	0	0	0	1	0	0	0	0	1	1	1	0	0	0	0	0	0	0	3	0	1	0	49	0
27490	2001-05-30	1437.5	282.972	5.56347	0.49	0.387846	0	19469	78	0	0	0	0	0	1	1	20.8477	0	0	0	1	0	0	0	0	0	1	0	0	0	0	0	0	0	1	0	1	0	0	1	0	0	0	3	0	0	0	53	0
127550	2004-01-10	725	99.0099	8.01938	0.6	0.410549	1	127550	94	0	0	0	0	0	1	1	31.5751	1	1	0	1	0	0	1	1	0	1	0	0	0	0	0	0	1	0	0	0	0	0	0	0	0	0	3	0	0	0	35	0
176245	2010-04-09	375	289.017	1.42098	0.46	0.196957	1	176245	87	0	1	1	1	1	1	1	57.1834	0	0	0	0	0	1	1	3	1	0	0	0	0	0	0	0	0	0	0	0	1	0	0	0	0	0	3	1	1	0	51	1
196984	2003-09-05	650	96.4034	7.38419	0.38	0.482447	0	178567	88	1	0	0	0	0	0	0	-26.9599	0	0	1	1	1	0	0	2	0	0	0	1	0	0	1	0	1	0	0	0	0	0	0	0	0	0	3	0	0	0	41	0
31143	2004-09-15	225	123.967	1.98773	0.59	0.576809	0	129845	58	1	0	0	0	0	0	0	2.23585	1	1	1	1	0	0	0	3	0	0	0	0	0	0	0	1	1	0	1	0	1	0	1	0	0	0	4	0	1	1	28	0
122064	2008-10-26	250	105.597	2.59282	0.37	0.371718	0	14620	81	1	0	0	0	0	1	1	-0.464434	1	0	1	0	0	0	0	2	0	1	0	1	0	0	1	0	1	0	0	0	0	0	1	0	1	0	3	0	0	0	54	0
56428	2003-04-18	625	94.4109	7.25003	0.47	0.329574	1	56428	84	1	1	0	0	1	1	1	29.8779	0	0	1	1	0	0	0	3	0	1	1	0	1	0	0	0	1	0	0	0	0	0	0	0	0	0	3	1	0	0	33	0
179107	1997-10-05	650	344.828	2.0644	0.63	0.358292	0	86692	84	1	1	0	0	1	1	1	43.1283	1	0	1	0	0	0	1	2	1	1	0	0	0	1	0	0	1	0	0	0	0	0	0	0	0	0	4	1	0	0	25	1
176992	2007-07-31	1887.5	186.743	1.53598	0.63	0.365415	0	155270	69	0	0	0	0	0	1	1	41.9977	1	0	0	1	0	0	0	1	0	1	1	1	0	0	1	1	0	0	0	0	0	0	1	0	0	0	3	0	1	0	38	0
169247	2002-04-24	600	79.5229	1.31694	0.38	0.407511	0	179107	89	1	0	0	0	0	1	1	-7.2398	1	0	0	1	0	1	0	1	0	1	0	0	0	0	0	0	1	0	1	1	0	0	0	0	0	0	3	1	0	0	41	1
77932	2008-02-15	400	78.2014	1.90833	0.41	0.393916	0	52587	79	1	0	0	0	0	1	1	3.92302	0	0	0	1	0	0	0	0	0	0	0	1	0	0	1	0	0	0	0	0	0	0	0	0	0	0	2	0	0	0	66	0
181717	2012-01-30	900	168.303	5.85642	0.61	0.320174	0	101084	88	0	1	0	0	1	1	1	47.5125	0	0	0	0	0	0	0	0	0	0	1	0	0	0	0	0	1	0	0	1	1	0	0	0	1	0	4	0	1	0	23	0
146052	2001-02-11	550	101.994	5.90571	0.74	0.512612	0	169958	61	1	0	0	0	0	0	0	30.7281	1	0	0	1	0	0	1	3	0	0	0	0	0	0	0	0	1	0	0	1	0	1	0	0	1	0	5	0	0	0	4	0
117761	2011-08-21	675	309.989	2.38473	0.43	0.26	0	31593	67	1	1	0	1	1	1	1	39.5349	0	0	0	0	0	0	0	0	0	0	1	0	0	0	0	0	0	0	0	0	0	0	0	0	0	0	2	0	0	0	85	0
77720	2002-05-23	1812.5	234.324	8.47114	0.57	0.390079	0	78215	38	1	0	0	0	0	1	1	31.5652	0	0	0	0	0	0	0	0	0	0	0	0	0	0	0	0	0	0	0	1	0	0	0	0	0	0	1	0	1	0	91	0
193434	2001-08-18	1125	276.583	4.45461	0.5	0.343051	0	89060	69	1	1	0	0	1	1	1	31.3899	0	0	0	0	0	0	0	0	0	0	0	0	0	0	0	0	0	0	0	0	0	0	0	0	0	0	2	0	0	0	72	0
179363	2002-03-07	830	157.123	2.37926	0.57	0.465865	1	179363	54	1	0	0	0	0	0	1	18.2693	0	0	0	0	0	0	0	0	0	0	0	0	0	0	0	0	0	0	1	0	0	0	0	0	0	0	2	0	1	0	83	0
32699	2000-01-25	900	247.593	3.98094	0.38	0.386817	0	196807	41	1	0	0	0	0	1	1	-1.79387	0	0	0	0	0	0	0	0	0	0	0	0	0	0	0	0	0	0	0	0	0	0	0	0	0	0	2	0	0	0	80	0
93243	1998-08-24	975	303.502	3.51823	0.54	0.255632	0	112785	86	0	1	0	1	1	1	1	52.6608	0	0	0	0	0	0	0	0	0	1	0	0	0	0	0	0	1	0	0	0	0	0	0	0	0	0	3	0	0	0	50	0
177630	2007-08-13	850	101.675	1.44562	0.56	0.434367	0	79723	62	1	0	0	0	0	0	1	22.4345	0	0	0	0	0	0	1	0	0	0	1	0	0	0	0	0	0	0	1	0	0	0	0	0	0	0	2	0	0	0	66	0
1898	2003-03-16	175	89.0585	2.15201	0.49	0.36	0	178049	80	1	0	0	0	0	1	1	26.5306	0	0	0	0	0	0	0	2	0	0	0	0	0	0	0	0	1	0	1	1	0	0	0	0	1	0	3	0	0	0	33	0
137214	2007-08-06	562.5	219.512	1.44562	0.39	0.22	1	137214	87	0	1	0	1	1	1	1	43.5897	1	0	1	0	1	0	1	3	0	0	1	0	1	1	0	0	1	0	1	1	1	0	1	0	0	0	3	0	0	0	38	0
114567	2009-10-13	425	85.213	3.77834	0.51	0.561394	0	110250	81	1	0	0	0	0	0	0	-10.0772	1	0	1	1	0	0	1	3	0	1	0	1	1	0	0	0	1	0	0	0	1	0	0	0	0	0	3	0	0	0	34	0
167894	1998-06-11	300	124.352	2.6421	0.81	0.46	1	167894	70	1	0	0	0	0	0	1	43.2099	0	0	1	0	0	1	0	3	1	1	0	0	0	1	0	0	1	0	0	0	1	0	0	0	0	0	3	0	0	1	30	1
53635	1995-11-06	100	93.6768	1.16909	0.57	0.374733	0	29292	74	1	0	0	0	0	1	1	34.2574	0	0	0	0	0	0	0	0	0	0	0	0	0	0	0	0	0	0	0	0	0	0	0	0	1	0	2	0	0	0	79	0
29831	2002-06-17	150	116.732	1.40729	0.5	0.404138	0	100479	88	1	0	0	0	0	1	1	19.1724	0	0	1	1	0	0	0	1	0	1	0	1	0	0	0	0	1	0	1	0	0	0	0	0	0	1	3	0	0	0	50	0
52104	2001-09-06	1575	209.581	5.23218	0.54	0.639444	0	179188	72	1	0	0	0	0	0	0	-18.4156	1	0	1	1	0	0	0	2	0	0	1	0	1	0	0	1	0	0	0	0	0	0	1	0	1	0	3	0	0	0	41	0
75839	2001-12-16	1500	264.201	6.21783	0.52	0.387497	0	171513	80	1	0	0	0	0	1	1	25.4814	0	0	0	0	1	0	0	1	0	1	0	0	1	0	0	1	1	0	1	0	0	0	1	0	0	0	3	1	0	0	56	0
119361	2008-12-02	815	64.1606	1.84262	0.44	0.348342	0	127081	79	0	1	0	0	1	1	1	20.8313	0	0	1	1	1	0	1	3	0	0	0	0	0	0	0	0	0	0	0	1	0	0	0	0	1	0	2	0	1	0	63	0
136712	2010-10-12	485.5	55.6288	1.54693	0.42	0.288202	0	82476	92	1	1	0	1	1	1	1	31.3805	0	0	0	1	0	0	1	2	0	0	1	0	0	0	1	0	0	0	0	0	1	0	0	0	0	0	3	0	0	0	30	0
10093	2007-02-17	725	90.5401	1.02398	0.44	0.388697	0	59734	58	0	0	0	0	0	1	1	11.6598	0	0	0	0	0	1	1	1	1	0	0	0	0	0	0	1	0	1	0	0	0	0	0	0	0	0	2	1	1	0	67	1
134654	2007-10-19	2525	344.945	1.78513	0.81	0.3477	0	178029	87	0	1	0	0	1	1	1	57.0741	1	0	1	0	0	0	0	3	0	0	0	1	1	1	0	1	1	0	0	0	0	0	1	0	0	0	4	0	0	0	17	0
143244	2003-06-28	275	110.331	2.72971	0.42	0.276452	0	64541	78	0	1	0	1	1	1	1	34.1782	0	0	0	0	0	0	0	0	0	0	1	0	0	0	0	1	0	1	0	0	0	0	0	0	0	0	3	0	0	0	42	0
4846	2001-01-23	462.5	347.744	1.45658	0.53	0.172494	1	4846	93	0	1	1	1	1	1	1	67.454	1	0	1	0	0	0	1	1	0	1	1	0	0	0	0	0	1	0	0	0	0	0	0	0	0	0	4	0	0	0	15	0
123037	2003-01-09	400	101.911	4.29854	0.47	0.323865	0	25379	92	0	1	0	0	1	1	1	31.0925	0	0	0	0	0	0	0	0	1	0	0	0	0	0	0	0	1	0	1	1	1	0	0	0	0	0	3	0	0	0	40	1
129181	2005-08-31	300	84.3882	3.89333	0.5	0.421885	0	58976	84	0	0	0	0	0	0	1	15.6231	0	0	0	0	0	0	0	0	0	0	0	0	0	0	0	0	0	0	0	0	0	0	0	0	0	0	4	0	0	0	26	0
120460	2008-03-24	1450	202.726	2.08904	0.44	0.359752	1	120460	86	0	1	0	0	1	1	1	18.2381	1	0	1	1	0	0	1	1	0	1	1	0	0	0	1	0	0	1	0	0	0	0	0	0	0	0	1	0	0	0	101	0
140535	2003-10-18	150	125.261	1.31147	0.61	0.49	0	84571	88	1	0	0	0	0	0	0	19.6721	0	0	0	0	0	0	0	0	0	1	0	0	0	0	1	0	1	0	1	1	0	0	0	0	0	0	4	0	0	0	27	0
161620	2008-07-17	225	62.0262	2.05071	0.57	0.49	0	181312	72	1	0	0	0	0	0	0	14.0351	0	0	0	0	0	0	0	0	0	0	1	1	0	0	0	0	0	1	1	1	0	0	0	0	1	0	1	0	0	0	130	0
179363	2001-12-27	830	162.506	2.1876	0.57	0.4135	0	23013	53	1	0	0	0	0	1	1	27.4561	0	0	0	0	0	0	0	0	0	0	0	0	0	0	0	0	0	0	0	1	0	0	0	0	0	1	3	0	0	0	50	0
98230	2003-08-29	1300	277.926	5.12266	0.47	0.25162	0	95071	75	1	1	0	1	1	1	1	46.4638	0	0	0	0	0	0	0	0	1	0	0	0	0	0	0	1	0	0	0	1	0	0	0	0	1	0	2	1	1	0	70	1
95784	2010-03-29	475	75.6369	4.03296	0.52	0.366667	0	125415	63	1	0	0	0	0	1	1	29.4872	0	0	0	0	0	0	0	0	0	0	1	0	0	0	0	0	0	0	0	0	0	0	0	0	0	0	2	0	0	0	87	0
190347	2002-02-14	1312.5	304.524	4.72018	0.43	0.237154	0	36890	72	1	1	0	1	1	1	1	44.848	0	0	0	0	0	0	0	0	0	0	1	0	0	0	0	0	0	0	0	1	0	0	0	0	0	0	2	0	0	0	78	0
65144	2011-01-01	1025	97.5494	4.95565	0.51	0.420496	0	21813	68	1	0	0	0	0	0	1	17.5498	0	0	0	0	0	0	0	1	0	0	1	0	0	0	0	0	0	0	0	0	0	0	0	0	0	0	1	0	0	0	94	0
167311	2007-05-27	2050	260.98	1.2923	0.62	0.298329	0	69381	87	1	1	0	1	1	1	1	51.8825	1	0	1	0	0	0	0	1	0	0	0	0	0	1	0	0	1	0	1	1	0	0	1	0	0	0	3	0	1	0	47	0
111815	2010-08-31	325	61.9343	3.29372	0.48	0.424653	0	41762	72	1	0	0	0	0	0	1	11.5307	0	0	0	0	0	0	0	0	0	0	0	0	0	0	0	1	0	0	0	0	0	0	0	0	0	0	3	0	0	0	53	0
158374	2005-01-07	150	133.333	1.23207	0.65	0.473404	1	158374	72	1	0	0	0	0	0	1	27.1686	1	0	1	0	1	0	0	3	0	1	0	0	1	0	0	0	1	0	1	0	1	0	0	0	1	0	1	0	0	0	103	0
105279	2005-04-02	175	95.8904	1.99869	0.65	0.373944	0	150667	85	0	0	0	0	0	1	1	42.4701	1	0	1	1	0	0	1	2	0	0	0	0	1	0	0	0	0	0	0	0	0	0	0	0	0	0	4	0	0	0	15	0
192909	2008-11-09	575	106.977	2.17665	0.59	0.354604	0	133035	80	0	1	0	0	1	1	1	39.8976	0	0	0	0	0	0	1	0	0	0	1	0	0	0	0	1	0	1	0	0	0	0	1	0	0	0	3	0	0	0	43	1
166895	2009-12-31	250	93.3707	2.93232	0.48	0.369983	0	21744	75	1	0	0	0	0	1	1	22.9201	0	0	0	0	0	0	0	0	0	0	0	0	0	0	0	1	0	0	0	0	0	0	0	0	0	0	2	0	0	0	77	0
180231	1998-07-05	225	94.9367	2.59555	0.43	0.347357	0	71918	72	1	1	0	0	1	1	1	19.2193	0	0	0	0	0	0	0	3	0	0	0	0	0	0	0	0	1	0	0	0	0	0	0	0	0	0	4	0	0	1	22	0
106399	2010-12-30	500	114.351	4.78863	0.37	0.39849	0	78424	84	0	0	0	0	0	1	1	-7.69991	1	0	0	1	0	0	0	1	1	1	1	1	0	0	1	1	1	0	0	1	0	0	0	0	0	0	3	1	1	0	49	1
73359	2010-09-25	325	60.1573	4.62709	0.5	0.389089	0	116377	52	1	0	0	0	0	1	1	22.1821	0	0	0	0	0	0	0	0	0	0	0	0	0	0	0	1	0	0	0	0	0	0	0	0	0	0	1	0	0	0	130	0
5069	2007-10-22	300	81.0263	1.7906	0.54	0.466468	0	8260	62	1	0	0	0	0	0	1	13.617	1	0	0	0	0	0	1	3	0	0	0	0	0	0	0	1	1	0	0	0	0	0	1	0	0	0	2	0	0	0	76	0
25379	2003-01-09	137.5	107.632	1.39908	0.58	0.452637	1	25379	92	0	0	0	0	0	0	1	21.9592	1	0	1	1	0	0	0	2	0	1	0	0	1	1	1	0	1	0	0	0	1	0	0	0	0	0	4	0	1	0	18	0
119302	2009-09-05	675	201.342	3.67156	0.55	0.35	0	71409	87	1	1	0	0	1	1	1	36.3636	0	0	0	0	0	0	0	2	0	0	0	0	0	0	0	0	0	0	1	0	0	0	1	0	0	0	3	0	0	0	31	0
134654	2002-10-09	425	155.678	2.98981	0.81	0.509307	0	133579	82	0	0	0	0	0	0	0	37.1226	1	0	1	0	0	0	0	1	0	0	1	0	0	1	0	1	1	0	0	0	0	0	0	0	0	0	3	0	0	0	46	0
6950	2001-11-13	450	279.503	1.76322	0.54	0.32124	0	105847	78	1	1	0	0	1	1	1	40.5111	0	0	0	0	1	0	0	2	0	1	0	1	0	0	0	0	0	0	1	0	0	0	0	0	0	0	2	0	0	0	68	0
179245	2004-11-14	5175	568.369	9.97153	0.44	0.18	1	179245	66	1	1	1	1	1	1	1	59.0909	0	0	0	0	0	0	0	0	0	0	0	0	0	0	0	0	0	1	0	0	0	0	0	0	0	0	2	0	0	0	70	0
55531	2012-01-02	975	255.236	4.18355	0.57	0.369487	0	79136	67	1	0	0	0	0	1	1	35.1778	0	0	0	1	0	0	0	0	0	0	0	0	0	0	1	1	0	0	1	0	0	0	0	0	0	0	2	0	1	0	80	0
163044	2008-12-09	1675	244.794	2.85839	0.58	0.362331	1	163044	74	0	0	0	0	0	1	1	37.5291	0	0	0	1	0	1	1	1	1	1	1	0	0	0	0	1	0	0	1	0	0	0	1	0	0	0	2	1	0	1	61	1
35228	1998-08-16	500	116.347	4.70649	0.56	0.377129	0	149744	63	1	0	0	0	0	1	1	32.6555	0	0	0	0	0	0	0	0	0	0	0	0	0	0	0	0	0	0	0	0	0	0	0	0	1	0	2	0	0	0	63	0
117264	2011-03-11	1075	69.3772	5.01862	0.55	0.44782	0	99466	69	1	0	0	0	0	0	1	18.5782	1	0	0	1	0	1	1	3	1	1	1	1	0	0	0	0	1	0	1	0	0	0	0	0	0	0	3	1	0	1	35	1
138886	2010-04-16	400	102.367	4.27938	0.43	0.179029	1	138886	82	1	1	1	1	1	1	1	58.3653	0	0	1	0	0	0	1	3	0	0	0	0	0	0	0	0	0	0	0	0	0	0	0	0	1	0	5	0	0	0	7	0
87914	2003-04-01	625	104.254	6.56555	0.36	0.307433	0	5955	83	1	1	0	0	1	1	1	14.6021	0	0	0	0	0	0	0	0	0	0	0	0	0	0	0	0	0	0	0	0	0	0	0	0	0	0	2	0	0	0	61	0
172160	2007-10-31	225	65.1702	1.68109	0.74	0.553698	0	195568	77	1	0	0	0	0	0	0	25.1759	1	0	1	0	0	1	1	3	1	0	1	0	0	0	0	0	0	0	0	0	0	0	0	0	0	0	3	1	1	1	47	1
21043	2002-08-05	1450	216.337	4.22736	0.72	0.359115	1	21043	81	1	1	0	0	1	1	1	50.1229	1	0	1	1	1	1	0	3	0	1	0	0	0	0	0	0	1	0	0	0	0	0	0	0	1	0	3	1	0	0	35	1
10388	2008-03-09	3073.5	276.643	1.94119	0.5	0.328339	0	144738	93	1	1	0	0	1	1	1	34.3322	0	1	1	1	0	1	0	2	1	1	1	1	0	0	0	0	1	0	0	0	0	0	1	0	0	0	3	0	0	0	50	1
95071	1998-06-11	500	109.89	4.98303	0.51	0.41	0	167894	70	1	0	0	0	0	1	1	19.6078	1	0	1	1	0	1	1	3	1	1	0	0	0	1	1	0	1	0	0	0	0	0	0	0	0	0	3	1	0	0	46	1
167311	2005-03-23	1675	285.471	6.42591	0.62	0.296115	0	155161	85	1	1	0	1	1	1	1	52.2394	1	0	1	0	0	0	0	1	0	0	0	0	0	1	0	0	0	0	0	0	0	0	0	0	0	0	3	0	1	0	49	0
100479	2002-04-12	375	194.049	2.11642	0.79	0.426663	0	20440	88	1	0	0	0	0	0	1	45.9921	0	0	1	0	0	0	0	1	0	1	0	0	0	0	0	0	1	0	0	0	0	0	0	0	0	0	4	0	0	0	20	0
17358	1999-02-04	975	175.045	6.1001	0.68	0.404078	0	30349	83	1	0	0	0	0	1	1	40.5767	0	0	0	0	0	0	0	0	0	0	0	0	0	0	0	0	1	0	0	0	0	0	0	0	0	0	3	0	0	0	34	0
3152	2002-10-07	1230	317.419	4.24378	0.51	0.235828	0	84650	71	0	1	0	1	1	1	1	53.7591	1	0	0	0	0	0	1	2	0	0	0	0	0	0	0	1	0	1	1	1	0	0	0	0	0	0	3	1	1	0	44	0
182902	2008-11-09	1300	211.382	2.81459	0.54	0.374889	1	182902	74	1	0	0	0	0	1	1	30.5761	0	0	1	0	0	1	0	1	0	0	0	0	0	0	0	0	1	0	0	0	0	0	1	0	0	0	2	0	0	0	83	1
6526	1999-02-11	300	128.48	1.73037	0.58	0.432424	0	53707	66	1	0	0	0	0	0	1	25.4441	0	0	0	0	0	0	0	0	0	0	0	1	0	0	0	0	0	0	0	0	0	0	0	0	0	0	2	0	1	0	61	0
87244	2000-10-25	275	80.6452	3.73453	0.64	0.57	1	87244	102	1	0	0	0	0	0	0	10.9375	1	0	1	0	0	0	0	3	0	1	1	0	0	0	0	0	1	1	0	0	0	0	0	0	0	0	3	0	0	0	37	0
86875	2011-02-07	1175	261.402	4.92279	0.64	0.3	0	109287	68	1	1	0	0	1	1	1	53.125	0	1	1	1	1	1	1	3	1	0	1	0	0	0	0	0	0	0	0	0	0	0	1	0	1	0	2	1	0	0	86	1
130720	1998-07-01	400	300.188	1.45931	0.64	0.471233	1	130720	73	1	0	0	0	0	0	1	26.3699	0	0	0	0	0	1	1	1	0	0	0	0	0	0	0	0	0	1	1	1	0	0	0	0	0	0	3	0	0	1	47	1
183450	2002-06-16	600	122.511	5.3636	0.58	0.439877	0	86194	74	1	0	0	0	0	0	1	24.1592	0	0	0	0	0	0	0	2	0	0	0	0	0	0	0	0	0	0	0	0	0	0	0	0	0	0	3	0	0	0	38	0
35228	2008-03-14	1250	95.8405	2.19308	0.56	0.357957	1	35228	73	1	1	0	0	1	1	1	36.079	0	0	0	0	0	0	1	3	0	0	0	0	1	0	0	0	1	0	0	0	0	0	0	0	0	0	3	0	0	0	55	0
183450	2005-06-04	950	124.877	8.33151	0.58	0.448567	0	27527	77	1	0	0	0	0	0	1	22.6608	0	0	0	0	0	0	0	2	0	0	0	0	0	0	0	0	0	0	0	0	0	0	0	0	0	0	4	0	0	1	25	0
95071	2003-08-29	975	104.698	10.1988	0.51	0.423264	1	95071	75	1	0	0	0	0	0	1	17.0071	1	0	1	1	0	1	1	3	1	1	1	0	0	0	1	0	1	0	0	0	0	0	0	0	0	0	3	0	0	0	55	1
106974	2002-10-14	725	128.432	6.18224	0.61	0.437654	0	86174	77	1	0	0	0	0	0	1	28.2535	0	0	1	0	0	1	0	3	1	0	0	0	0	0	1	0	1	0	0	0	0	0	0	0	0	0	3	0	0	0	42	1
148032	1999-02-18	500	113.766	4.81327	0.62	0.36574	0	144164	93	0	0	0	0	0	1	1	41.0098	1	0	0	1	0	0	1	0	1	1	0	0	0	0	0	0	1	0	0	0	0	0	0	0	0	0	3	0	0	0	53	1
124748	2012-05-07	2525	225.446	5.85916	0.55	0.37681	0	109270	71	1	0	0	0	0	1	1	31.4891	0	0	0	0	0	0	0	0	0	0	0	0	0	0	0	0	0	0	0	0	0	0	0	0	0	0	2	0	0	0	80	0
111815	2009-05-11	200	49.3218	1.98773	0.48	0.44905	0	164213	71	1	0	0	0	0	0	1	6.44785	0	0	0	0	0	0	0	0	0	0	0	0	0	0	0	1	0	0	0	0	0	0	0	0	0	0	3	0	0	0	46	0
74760	1999-03-29	275	99.4575	3.02815	0.54	0.324861	0	195474	88	0	1	0	0	1	1	1	39.8406	0	0	0	0	0	0	0	0	0	0	0	0	1	0	0	0	1	0	0	1	0	0	1	0	0	0	3	0	0	0	48	0
55858	2004-11-01	675	176.933	4.17807	0.66	0.373108	1	55858	86	0	0	0	0	0	1	1	43.4685	1	0	1	0	0	0	0	3	0	0	0	1	0	1	0	1	1	0	0	1	0	0	0	0	0	0	3	0	1	0	46	0
87914	2000-12-22	400	102.041	4.29307	0.36	0.310676	0	17940	80	1	1	0	0	1	1	1	13.7012	0	0	0	0	0	0	0	0	0	0	0	0	0	0	0	0	0	0	0	0	0	0	0	0	0	0	3	0	0	0	57	0
145952	2005-03-07	250	61.8429	1.8262	0.52	0.405056	0	9328	77	1	0	0	0	0	1	1	22.1047	0	0	0	0	0	0	0	1	0	0	1	0	0	0	0	0	1	0	0	1	0	0	0	0	0	1	3	0	0	0	50	0
123541	2002-10-09	125	89.4454	1.5305	0.43	0.36875	0	133579	82	0	0	0	0	0	1	1	14.2442	1	0	1	0	0	0	1	3	0	0	0	1	0	1	0	0	1	0	1	1	0	0	1	0	0	1	3	0	0	0	50	0
176992	1999-09-24	550	187.075	3.2198	0.63	0.367101	0	25516	61	0	0	0	0	0	1	1	41.7299	0	0	0	0	0	0	0	1	0	0	0	0	0	0	0	0	0	0	1	0	0	0	0	0	0	0	3	0	0	0	40	0
22222	2001-02-28	465	340.659	1.49491	0.46	0.35	1	22222	79	1	1	0	0	1	1	1	23.913	0	0	0	0	0	0	0	0	0	0	0	0	0	1	0	0	0	0	0	0	0	0	0	0	0	0	2	0	0	0	68	0
64541	2003-06-28	675	82.7459	3.41967	0.5	0.5818	1	64541	78	0	0	0	0	0	0	0	-16.36	0	1	0	0	0	0	0	3	0	0	0	0	0	0	0	0	0	0	0	0	0	0	0	0	0	0	4	0	0	0	26	0
35710	2010-11-28	125	95.7854	1.4292	0.55	0.44	0	196522	87	1	0	0	0	0	0	1	20	0	0	0	0	0	0	0	0	0	0	1	0	0	0	0	1	0	1	0	0	0	0	0	0	0	0	3	0	0	0	58	0
44407	2000-12-21	525	252.404	2.27795	0.6	0.29719	0	175683	78	1	1	0	1	1	1	1	50.4683	0	0	0	0	0	0	0	0	0	0	0	0	0	0	0	0	0	1	1	0	0	0	0	0	0	0	2	0	0	0	78	0
194454	2005-02-23	825	102.294	8.83255	0.45	0.4	0	83649	77	1	0	0	0	0	1	1	11.1111	1	0	1	1	0	0	1	3	0	0	0	0	0	1	0	0	0	0	1	0	0	0	0	0	0	0	3	0	0	0	44	0
169957	2004-07-03	750	98.1354	8.36984	0.48	0.318337	0	34137	64	1	1	0	0	1	1	1	33.6798	0	0	0	0	0	0	0	0	0	0	1	0	0	0	0	0	0	0	0	0	0	0	0	0	0	0	2	0	0	0	79	0
47722	2010-08-14	525	82.7423	4.54496	0.6	0.481162	0	104344	77	0	0	0	0	0	0	0	19.8064	0	0	0	0	0	0	1	0	0	0	1	1	0	0	0	0	1	0	1	0	0	0	1	0	0	0	3	0	0	0	34	0
185687	2002-06-28	625	87.4738	7.82499	0.37	0.337696	0	22887	68	1	1	0	0	1	1	1	8.73085	0	0	0	0	0	0	1	2	0	0	0	0	0	0	0	0	1	0	1	0	0	0	0	0	0	0	5	0	0	0	9	0
182167	2009-01-05	2200	189.901	2.95148	0.5	0.304793	0	49377	86	0	1	0	0	1	1	1	39.0414	0	0	0	0	0	0	1	0	0	0	0	0	0	0	1	0	1	0	0	0	0	0	0	0	0	0	3	0	0	0	48	0
116343	2009-04-10	900	314.41	3.13492	0.55	0.291094	1	116343	56	1	1	0	1	1	1	1	47.0739	0	0	0	0	0	0	1	0	0	0	1	0	0	0	0	0	0	0	1	0	0	0	0	0	0	0	2	0	1	0	84	0
185782	2011-10-23	1875	270.758	5.74143	0.65	0.384149	0	101245	67	0	0	0	0	0	1	1	40.9001	0	0	0	0	0	1	0	1	1	0	1	0	0	0	0	1	0	0	1	0	0	0	0	0	0	0	1	1	1	0	100	1
125983	2010-03-20	200	172.786	1.26766	0.4	0.4	0	34735	68	1	0	0	0	0	1	1	-1.49012e-06	0	0	0	0	0	0	0	0	0	0	0	0	0	0	0	0	0	0	0	1	0	0	0	0	1	0	2	0	0	0	71	0
146462	2000-04-27	500	102.041	5.36633	0.54	0.367853	0	19451	82	1	0	0	0	0	1	1	31.879	0	0	0	0	0	0	0	0	0	0	1	1	0	0	0	0	0	0	0	0	0	0	0	0	0	0	2	0	1	0	69	0
148627	2004-05-25	75	73.1707	1.12255	0.51	0.457347	0	14569	86	1	0	0	0	0	0	1	10.3241	0	0	0	0	0	0	0	0	0	0	0	0	0	0	0	0	0	0	1	1	0	0	1	0	0	0	3	0	0	0	45	0
1301	2009-03-26	275	154.062	1.95488	0.58	0.482507	0	38985	79	1	0	0	0	0	0	0	16.8091	0	0	0	0	0	0	1	0	0	0	1	0	0	0	0	0	0	1	0	0	0	0	0	0	0	0	3	0	0	0	41	0
35381	2009-01-20	375	27.2381	2.98981	0.5	0.482556	0	32161	58	1	0	0	0	0	0	0	3.48887	0	0	0	0	0	0	1	0	0	0	0	1	0	0	0	1	0	0	0	0	0	0	0	0	0	0	2	0	1	0	71	0
193831	2004-07-22	400	93.7317	3.81941	0.47	0.42586	0	74760	93	0	0	0	0	0	0	1	9.39141	1	0	0	1	0	0	1	0	0	0	1	1	0	1	0	0	0	0	0	0	0	0	0	0	0	0	3	0	1	0	51	0
174184	2001-06-07	375	335.57	1.22385	0.61	0.323923	1	174184	90	0	1	0	0	1	1	1	46.8979	0	0	1	0	0	0	0	1	0	0	0	0	1	0	0	0	1	0	0	1	0	0	0	0	0	0	4	0	0	0	21	0
187072	1995-06-06	200	175.824	1.24576	0.44	0.413062	1	187072	76	1	0	0	0	0	1	1	6.12233	0	0	0	0	0	0	0	1	0	0	0	0	0	0	0	0	1	0	0	1	0	0	0	0	0	0	3	0	1	0	45	0
10515	2007-10-26	250	219.298	1.24849	0.49	0.38	0	142325	71	0	0	0	0	0	1	1	22.449	0	0	0	0	0	1	0	1	0	0	1	0	0	0	0	1	0	0	0	0	0	0	0	0	0	0	3	1	0	0	37	1
196516	2003-10-19	375	268.336	1.5305	0.37	0.26	0	32427	82	0	1	0	1	1	1	1	29.7297	0	0	0	0	0	0	0	2	0	0	0	0	0	0	0	0	0	0	0	0	0	0	0	0	0	0	3	0	0	0	44	0
120976	2000-09-11	450	101.01	4.87898	0.37	0.33036	0	120977	81	1	1	0	0	1	1	1	10.7136	0	0	0	0	0	0	0	0	0	0	0	0	0	0	1	0	1	0	0	0	0	0	0	0	0	0	3	0	0	0	53	0
34137	2004-07-03	200	118.168	1.85358	0.56	0.457133	1	34137	64	1	0	0	0	0	0	1	18.3691	0	0	0	1	0	0	1	0	0	0	1	1	0	0	1	1	0	0	0	0	0	0	1	0	0	0	3	0	1	0	45	0
187519	1995-01-18	225	178.926	1.37718	0.4	0.35	1	187519	87	0	1	0	0	1	1	1	12.5	0	0	0	0	0	0	1	0	0	0	0	0	0	0	0	0	0	1	0	1	0	0	0	0	0	0	3	0	0	0	52	0
84650	2002-10-07	637.5	294.798	2.36831	0.54	0.216923	1	84650	71	0	1	0	1	1	1	1	59.8291	0	0	0	0	0	1	1	3	0	0	0	0	0	0	0	1	1	0	0	0	0	0	0	0	0	0	3	0	0	0	54	1
154035	2003-12-29	2225	319.569	7.62512	0.69	0.418571	0	56419	87	1	0	0	0	0	1	1	39.3376	0	0	0	0	0	0	1	0	0	0	0	1	0	0	0	0	1	0	0	0	0	0	0	0	0	0	3	0	0	0	36	0
173296	2009-12-20	1000	296.736	3.69072	0.59	0.367669	0	158430	68	0	0	0	0	0	1	1	37.6832	0	0	0	1	0	0	0	0	0	1	0	1	0	0	0	1	0	1	0	0	0	0	1	0	0	0	3	1	0	0	58	0
162460	2004-03-20	825	301.095	3.00077	0.61	0.369811	1	162460	91	1	0	0	0	0	1	1	39.3752	1	0	1	1	0	0	0	1	0	1	1	0	1	1	0	0	1	0	1	0	0	0	0	0	0	0	3	0	0	0	32	0
167587	2004-08-18	125	117.096	1.16909	0.71	0.5	1	167587	50	1	0	0	0	0	0	0	29.5775	0	0	0	0	0	1	1	3	1	0	1	1	0	0	0	1	1	0	1	0	0	0	1	0	0	0	3	1	1	0	54	1
67842	2005-01-07	962.5	135.755	4.05487	0.47	0.443313	0	158374	72	1	0	0	0	0	0	1	5.67812	0	0	0	0	0	0	0	0	0	0	1	0	0	0	1	1	0	0	1	0	0	0	0	0	0	0	3	0	0	0	54	0
99397	2000-07-06	125	33.4896	1.54145	0.45	0.413482	0	19549	65	1	0	0	0	0	1	1	8.1151	0	0	0	0	0	0	0	0	0	0	0	0	0	0	0	0	0	0	0	0	0	0	0	0	0	0	2	0	0	0	60	0
148167	2011-12-24	600	90.1917	5.97415	0.48	0.34046	0	112908	78	1	1	0	0	1	1	1	29.0707	0	0	0	0	0	0	0	0	1	0	1	1	1	0	0	0	0	0	1	0	0	0	0	0	0	0	1	0	0	0	100	1
57085	2009-04-17	3700	264.144	3.20611	0.47	0.317481	0	102248	75	0	1	0	0	1	1	1	32.4509	0	0	0	0	0	0	1	1	0	0	1	0	0	0	0	0	0	0	1	1	0	0	1	0	0	0	4	0	0	0	27	0
188573	2010-01-28	363	99.7253	3.98642	0.4	0.395386	1	188573	97	0	0	0	0	0	1	1	1.15341	1	0	1	1	0	1	0	3	0	1	0	1	0	0	0	0	1	0	0	0	1	0	0	0	0	0	4	0	0	0	19	1
73017	2004-10-08	1575	209.302	3.87143	0.63	0.397927	0	51566	81	1	0	0	0	0	1	1	36.837	0	0	0	0	0	0	1	0	0	0	1	0	0	0	0	0	1	0	0	0	0	0	0	0	0	0	3	0	1	0	35	0
15810	1999-03-12	250	108.814	2.51615	0.45	0.281595	0	104284	74	0	1	0	1	1	1	1	37.4233	0	0	0	0	0	0	0	0	0	0	0	0	0	0	0	0	0	0	0	0	0	0	0	0	0	0	3	0	0	0	58	0
188619	2001-10-11	780	107.438	7.95094	0.59	0.519487	0	105838	79	0	0	0	0	0	0	0	11.9513	0	0	0	0	0	0	0	0	0	0	0	0	0	0	0	0	0	0	0	0	0	0	0	0	0	0	3	0	0	0	38	0
129181	2009-03-16	618.75	91.1602	3.15409	0.5	0.380958	0	38430	88	0	0	0	0	0	1	1	23.8084	0	0	0	0	0	0	0	0	0	0	1	1	0	0	0	0	0	0	0	0	0	0	0	0	0	0	4	0	0	0	27	0
17984	2010-09-24	450	85.592	4.5696	0.42	0.256051	0	138878	82	0	1	0	1	1	1	1	39.0354	0	0	0	0	0	0	0	1	0	0	1	0	0	0	0	0	0	0	0	1	1	0	0	0	1	0	2	0	0	0	62	0
26960	2007-11-26	937.5	200	1.88917	0.63	0.273372	1	26960	84	1	1	0	1	1	1	1	56.6076	0	0	0	0	0	0	1	1	0	0	1	0	0	0	0	1	0	1	1	0	0	0	0	0	0	0	3	0	1	0	48	0
143829	2001-03-29	1170	164.557	7.78666	0.47	0.418814	0	7604	62	1	0	0	0	0	1	1	10.8906	0	0	0	0	0	0	0	0	1	0	1	1	0	0	0	0	0	1	0	1	0	0	0	0	0	0	3	1	0	0	53	1
12521	2000-10-26	450	342.205	1.44015	0.38	0.263103	0	100513	78	1	1	0	1	1	1	1	30.7622	1	0	0	1	0	0	0	1	0	0	0	0	0	1	0	0	1	0	1	1	0	0	0	0	0	0	4	0	0	0	26	0
144934	2010-01-18	1312.5	244.3	3.92071	0.57	0.29072	0	60232	69	1	1	0	1	1	1	1	48.9965	0	0	0	0	0	0	0	0	0	0	0	0	0	0	0	0	0	1	1	0	0	0	0	0	0	0	3	0	0	0	55	0
95332	2010-09-25	875	76.3192	4.26569	0.55	0.401616	0	116377	52	1	0	0	0	0	1	1	26.9789	0	0	0	0	0	0	0	0	0	0	0	0	0	0	0	0	0	0	0	0	0	0	0	0	0	0	2	0	0	0	79	0
54822	2010-08-14	1425	132.159	4.47377	0.43	0.379682	0	104344	77	0	0	0	0	0	1	1	11.7019	1	1	0	0	0	0	1	1	0	0	1	1	0	0	0	1	1	0	1	1	0	0	0	1	0	0	2	0	0	0	75	0
157613	2000-09-28	125	106.157	1.28956	0.54	0.42	0	183944	88	0	0	0	0	0	1	1	22.2222	0	0	0	0	0	0	0	0	0	0	1	0	0	0	0	0	1	0	0	0	0	0	0	0	1	0	3	0	0	0	41	0
63457	2012-04-17	850	153.707	6.05629	0.49	0.383735	0	165248	86	1	0	0	0	0	1	1	21.6867	1	0	1	0	1	0	0	3	0	0	0	0	1	0	0	1	1	0	0	0	0	0	1	0	1	0	3	0	0	1	34	0
42177	1997-02-04	150	100	1.64276	0.51	0.424286	0	86700	81	1	0	0	0	0	0	1	16.8067	0	0	0	0	0	0	0	0	0	0	0	0	0	0	0	0	0	0	0	1	0	0	0	0	0	0	3	0	0	0	51	0
101165	2009-02-13	587.5	92.9221	2.99529	0.43	0.477289	1	101165	73	1	0	0	0	0	0	1	-10.9974	1	1	1	1	0	0	1	3	0	0	0	1	0	0	1	0	1	0	0	0	0	0	0	0	0	0	3	0	0	1	37	0
160968	1995-11-06	375	149.254	1.39634	0.65	0.467197	0	29292	74	1	0	0	0	0	0	1	28.1235	0	0	0	0	0	0	1	3	0	0	0	0	1	0	0	0	0	0	1	0	0	0	0	0	0	0	3	0	0	0	31	0
56408	2008-08-21	275	49.9773	2.43402	0.63	0.573077	1	56408	95	0	0	0	0	0	0	0	9.03541	0	0	0	0	0	0	1	0	0	0	0	0	0	0	0	0	1	0	0	0	0	0	1	0	0	0	3	0	0	0	30	0
18504	2000-11-28	1650	274.086	6.59293	0.53	0.296768	0	74850	71	1	1	0	1	1	1	1	44.0061	1	1	1	0	0	0	0	3	0	0	0	0	0	0	0	0	1	0	0	0	0	0	0	0	0	0	3	0	0	0	59	0
123555	2004-12-10	200	83.1601	2.63388	0.62	0.393819	0	17382	82	1	0	0	0	0	1	1	36.4808	0	0	0	0	0	0	1	1	0	0	0	0	0	0	0	0	0	1	1	0	0	0	0	0	0	0	4	0	1	0	28	0
60705	2002-02-14	450	247.593	1.99047	0.5	0.353653	0	36890	72	1	1	0	0	1	1	1	29.2695	0	0	0	0	0	0	0	1	0	0	0	0	0	0	0	0	0	0	0	0	0	0	0	0	0	0	2	0	0	0	75	0
123060	2001-12-16	375	300.601	1.36623	0.61	0.347041	0	171513	80	1	1	0	0	1	1	1	43.108	0	0	1	1	0	0	0	3	0	1	0	0	0	0	0	0	1	0	0	0	0	1	1	0	0	0	3	0	0	0	44	0
68426	1997-09-01	975	241.785	4.41627	0.44	0.297466	0	34651	63	1	1	0	1	1	1	1	32.3942	0	0	0	0	0	0	0	0	0	0	0	0	0	0	0	0	0	0	0	1	0	0	0	0	0	0	2	0	0	0	78	0
67775	2002-10-14	412.5	190.311	2.37378	0.49	0.295444	0	86174	77	1	1	0	1	1	1	1	39.7053	0	0	0	0	0	0	0	0	0	0	0	0	0	0	0	0	0	0	0	0	0	0	0	0	0	0	3	0	0	0	58	0
158827	2002-05-28	800	175.055	5.00493	0.43	0.174252	0	175658	85	0	1	1	1	1	1	1	59.4763	1	0	0	0	0	0	0	0	0	1	0	1	0	0	0	0	0	1	0	0	0	0	0	0	0	0	2	0	0	0	63	0
75847	2008-03-24	325	77.8443	2.08904	0.42	0.382025	0	120460	86	0	0	0	0	0	1	1	9.04159	0	0	0	0	0	0	0	1	0	0	0	0	0	1	0	0	0	0	0	0	0	0	1	0	0	0	3	0	0	1	53	0
124706	2007-08-11	887.5	128.997	1.53871	0.46	0.40036	0	37467	70	1	0	0	0	0	1	1	12.9653	0	0	0	0	0	0	1	0	0	0	1	1	0	0	0	0	0	0	0	0	0	0	0	0	0	0	2	0	0	0	65	0
163471	2010-11-29	425	100.059	4.65174	0.38	0.185397	0	1869	93	0	1	1	1	1	1	1	51.2114	0	0	0	0	0	1	1	1	0	0	1	1	0	0	0	1	0	0	0	0	0	0	0	0	0	0	2	0	0	0	70	1
182818	2008-09-23	1150	195.329	2.64484	0.45	0.33409	0	136742	84	0	1	0	0	1	1	1	25.7577	0	0	0	1	0	1	0	2	0	0	1	0	0	0	0	1	0	0	0	1	0	0	1	0	0	0	1	0	0	0	104	1
7688	2002-11-12	825	265.487	3.40324	0.67	0.414847	0	172875	54	1	0	0	0	0	1	1	38.0825	0	0	0	0	0	0	1	0	0	0	0	1	0	0	0	0	0	0	1	0	0	0	0	0	0	0	3	0	0	0	54	0
32510	2002-06-28	850	98.7224	9.42942	0.51	0.55	0	22887	68	1	0	0	0	0	0	0	-7.84314	0	0	0	0	0	0	0	0	0	0	0	0	0	0	0	0	0	0	0	0	0	0	0	0	0	0	2	0	0	0	69	0
49224	2012-02-23	1400	119.76	5.03505	0.49	0.525469	0	108455	42	1	0	0	0	0	0	0	-7.23848	0	0	0	0	0	0	0	1	0	0	0	0	0	0	0	0	0	0	0	0	0	0	0	0	0	0	2	0	0	0	87	0
18504	2001-09-06	1875	278.81	7.36502	0.53	0.283016	0	179188	72	1	1	0	1	1	1	1	46.6008	1	1	1	0	0	0	0	3	0	0	0	0	0	0	0	0	1	0	0	0	0	0	0	0	0	0	3	0	0	0	58	0
169289	2009-03-01	362.5	86.4639	1.473	0.7	0.590523	0	20473	87	1	0	0	0	0	0	0	15.6396	0	0	1	1	1	1	1	3	0	0	1	0	1	0	1	0	1	0	1	1	0	0	0	0	0	0	4	1	0	0	26	1
8046	2003-04-03	175	120.69	1.588	0.77	0.59957	0	158827	86	0	0	0	0	0	0	0	22.1337	0	0	1	1	0	1	1	3	0	1	1	1	0	0	1	0	1	0	0	0	0	0	0	0	0	0	3	0	0	0	51	1
150108	1994-10-27	150	140.515	1.16909	0.46	0.35	0	4867	78	1	1	0	0	1	1	1	23.913	0	0	0	0	0	0	1	0	0	0	1	0	0	0	0	0	1	0	0	1	0	0	0	0	0	0	3	0	0	0	48	0
129347	2001-07-29	990	276.151	3.92619	0.62	0.354014	0	143899	55	1	1	0	0	1	1	1	42.901	0	0	0	0	0	0	0	0	0	0	0	0	0	0	0	0	0	0	0	0	0	0	0	0	0	0	2	0	0	0	80	0
41626	2005-03-05	300	314.136	1.04589	0.47	0.22	0	99267	88	1	1	0	1	1	1	1	53.1915	1	0	0	0	0	0	0	1	0	0	0	0	0	0	0	0	1	0	0	0	0	0	0	0	0	0	3	0	0	0	32	0
120976	2002-11-12	725	112.665	7.04742	0.37	0.335062	0	29850	83	1	1	0	0	1	1	1	9.44276	1	0	0	0	0	0	0	0	0	0	1	0	0	1	1	0	1	0	1	0	0	0	1	0	0	0	3	0	0	0	48	0
131427	1999-09-04	750	309.278	2.65579	0.63	0.25	0	2070	54	1	1	0	1	1	1	1	60.3175	0	0	0	0	0	0	1	0	0	0	0	0	0	0	0	0	0	1	0	0	0	0	0	0	0	0	1	0	0	0	97	0
185289	2008-11-11	375	146.056	2.81185	0.56	0.36	0	158501	61	1	0	0	0	0	1	1	35.7143	1	0	1	0	1	0	1	3	0	0	1	1	0	1	0	1	1	0	1	0	0	0	1	1	0	0	2	0	0	0	78	0
129683	1997-05-05	1087.5	309.388	3.84952	0.53	0.3	0	134681	72	1	1	0	1	1	1	1	43.3962	1	0	0	0	1	0	0	1	0	0	0	1	0	1	0	0	0	0	0	0	0	0	0	0	0	0	2	1	1	0	71	0
61280	2007-08-15	525	77.4622	1.37991	0.41	0.273692	1	61280	80	0	1	0	1	1	1	1	33.2457	0	0	0	0	0	1	0	3	1	0	0	0	0	0	0	0	0	0	0	0	0	0	0	0	0	0	4	0	0	0	24	1
179662	2007-07-25	350	90.9682	1.55788	0.56	0.293816	0	1858	93	0	1	0	1	1	1	1	47.5329	0	0	1	0	1	1	1	3	0	0	0	0	0	1	0	1	1	0	1	0	0	0	0	0	1	0	4	0	0	0	20	1
133629	2010-09-24	725	323.661	2.45318	0.72	0.416155	0	138878	82	0	0	0	0	0	1	1	42.2007	1	0	0	1	0	0	1	1	0	1	1	0	0	1	0	0	0	1	0	0	0	0	0	0	1	0	4	0	1	0	26	0
196557	1998-06-11	400	187.573	2.33545	0.54	0.42	0	167894	70	1	0	0	0	0	1	1	22.2222	0	0	0	0	0	0	0	0	0	0	0	0	0	1	0	0	0	0	0	0	1	0	0	0	1	0	2	0	0	0	67	0
150642	2004-08-24	600	102.74	5.05969	0.73	0.457945	0	16	90	0	0	0	0	0	0	1	37.2678	1	0	1	1	0	0	0	2	0	1	1	0	0	0	1	0	1	0	0	0	0	0	0	0	0	0	4	0	0	0	28	0
192945	2000-11-21	100	59.5238	1.83989	0.64	0.482329	1	192945	67	1	0	0	0	0	0	0	24.6361	1	0	1	1	0	0	1	3	0	1	1	1	1	0	1	0	1	0	0	0	0	0	0	0	0	0	3	0	0	0	43	0
84377	2010-07-02	75	80.2139	1.02398	0.58	0.417318	0	60981	52	1	0	0	0	0	1	1	28.0487	0	0	0	0	0	0	1	2	0	0	1	0	0	0	0	0	0	0	1	0	0	0	0	0	0	0	5	0	1	1	8	0
49377	2007-10-19	457.5	86.8121	1.76596	0.48	0.336492	0	55354	84	0	1	0	0	1	1	1	29.8975	0	0	0	0	0	0	1	2	0	0	0	0	0	0	0	0	1	0	1	0	0	0	0	0	0	0	5	0	1	0	14	0
106399	2009-09-21	375	116.822	3.5155	0.37	0.379604	0	161003	83	0	0	0	0	0	1	1	-2.59561	1	0	0	1	0	0	0	1	1	1	1	1	0	0	1	1	1	0	0	1	0	0	0	0	0	0	3	1	0	1	55	1
125882	1999-11-07	400	77.5946	1.93298	0.74	0.522944	0	15218	70	1	0	0	0	0	0	0	29.3319	1	0	0	0	0	0	0	3	0	0	0	0	0	0	0	0	0	0	0	0	0	0	0	0	0	0	2	0	0	0	71	0
171714	2004-07-30	250	29.5683	1.48669	0.66	0.527839	1	171714	60	1	0	0	0	0	0	0	20.0245	0	0	0	0	0	0	1	2	0	0	1	0	0	0	0	0	0	0	1	1	0	0	0	0	0	0	3	0	0	1	43	0
154035	2004-11-02	2450	316.742	8.47114	0.69	0.442568	0	28076	88	1	0	0	0	0	0	1	35.8596	0	0	0	0	0	0	1	0	0	0	0	1	0	0	0	0	1	0	0	0	0	0	0	0	0	0	3	0	0	0	34	0
23298	2003-04-03	100	104.987	1.04315	0.68	0.569595	0	158827	86	0	0	0	0	0	0	0	16.2361	1	0	0	0	0	0	0	3	0	0	0	1	0	0	0	0	1	0	0	0	1	0	0	0	0	0	3	0	0	1	33	0
163014	2001-12-12	275	115.789	2.60103	0.5	0.379171	0	83648	73	1	0	0	0	0	1	1	24.1659	0	0	0	1	0	0	0	2	0	1	0	1	1	1	1	0	1	0	1	0	0	0	0	0	1	0	2	0	1	0	78	0
29981	2001-02-11	450	290.323	1.69751	0.44	0.394668	0	169958	61	1	0	0	0	0	1	1	10.3027	0	0	0	0	0	0	0	0	0	0	0	0	0	0	0	0	0	0	0	1	0	0	0	0	0	0	2	0	0	0	61	0
157613	2003-06-27	375	101.833	4.03296	0.54	0.417647	1	157613	91	0	0	0	0	0	1	1	22.658	0	0	0	0	0	0	0	0	0	0	1	0	0	0	0	0	1	0	0	0	0	0	0	0	1	0	3	0	0	0	33	0
112965	2010-01-18	2362.5	282.427	4.04118	0.48	0.322577	0	60232	69	1	1	0	0	1	1	1	32.7965	0	0	0	0	0	0	0	0	0	0	0	0	0	0	0	1	0	0	0	0	0	0	0	0	0	0	2	0	0	0	80	0
172160	2009-04-17	350	73.107	3.14314	0.74	0.547094	0	152530	79	1	0	0	0	0	0	0	26.0683	1	0	1	0	0	1	1	3	1	0	1	0	0	0	0	1	0	0	0	0	0	0	0	0	0	0	3	1	0	0	55	1
169759	2007-05-13	475	86.5604	1.12529	0.56	0.434497	0	95007	91	0	0	0	0	0	0	1	22.4112	1	0	1	1	0	0	0	1	0	1	0	1	0	0	1	0	1	0	0	0	0	0	0	0	0	0	3	0	0	0	45	0
124623	2011-03-29	1487.5	192.37	4.97755	0.55	0.41525	1	124623	83	0	0	0	0	0	1	1	24.4999	0	0	0	0	0	0	0	1	0	0	1	0	0	0	0	0	1	0	0	0	0	0	0	0	1	0	3	0	1	1	36	0
112785	1998-08-24	412.5	200.73	2.25058	0.53	0.336611	1	112785	86	0	1	0	0	1	1	1	36.4886	1	0	1	1	0	0	0	3	0	0	0	0	0	0	0	0	1	0	0	0	0	0	1	0	0	0	4	0	0	0	22	0
48243	1998-07-01	775	309.073	2.74614	0.45	0.20928	0	130720	73	1	1	0	1	1	1	1	53.4934	0	0	0	0	0	0	0	2	0	0	0	0	0	0	0	0	0	0	0	0	0	0	1	0	0	0	3	0	0	0	58	0
104263	1994-11-25	175	115.512	1.65918	0.52	0.391822	0	107460	76	0	0	0	0	0	1	1	24.6496	0	0	0	0	0	0	0	0	0	0	0	0	0	0	0	0	0	0	0	0	1	0	0	0	0	0	3	0	0	0	48	0
72031	2010-07-15	125	115.207	1.18826	0.57	0.4	1	72031	69	1	0	0	0	0	1	1	29.8246	1	0	1	1	0	1	1	2	1	0	1	0	1	1	1	0	1	0	1	1	0	0	0	0	0	0	3	0	0	0	50	1
8794	2012-03-14	1200	315.789	4.16165	0.41	0.263464	0	187201	73	1	1	0	1	1	1	1	35.7405	0	0	0	0	0	0	0	0	0	0	0	0	0	0	0	0	0	0	1	1	0	0	0	0	0	0	2	0	1	0	76	0
197291	2001-09-06	1200	203.995	4.27116	0.53	0.423834	0	172940	45	1	0	0	0	0	0	1	20.0313	0	0	0	0	0	0	0	0	0	0	1	0	0	0	0	0	0	0	0	0	0	0	0	0	0	0	2	0	0	0	82	0
100243	2010-07-02	875	98.898	4.37247	0.56	0.48	0	60981	52	1	0	0	0	0	0	1	14.2857	0	0	0	0	0	0	0	0	0	0	1	0	0	0	0	0	0	0	0	1	0	0	0	0	0	1	3	0	0	0	50	0
106395	2010-03-10	1225	80.4598	1.99321	0.53	0.407939	1	106395	84	1	0	0	0	0	1	1	23.0304	0	1	0	0	1	0	0	2	0	0	0	0	0	0	0	0	0	0	0	0	1	0	0	0	1	0	2	0	1	0	83	0
45151	2011-06-09	275	117.271	2.56817	0.43	0.3	1	45151	60	0	1	0	0	1	1	1	30.2326	0	0	0	0	0	1	1	1	1	0	0	1	0	0	0	0	0	0	1	0	0	0	0	0	0	0	2	1	1	0	74	1
134666	1995-06-30	225	182.556	1.3498	0.55	0.285086	0	26414	73	1	1	0	1	1	1	1	48.1662	0	0	0	0	0	0	0	0	0	0	0	0	0	0	0	0	0	1	1	1	0	0	0	0	0	0	3	0	0	0	58	0
98230	2002-06-16	1075	300.279	3.92071	0.47	0.25162	0	86194	74	1	1	0	1	1	1	1	46.4638	0	0	0	0	0	0	0	0	0	0	0	0	0	0	0	1	0	0	0	0	0	0	0	0	1	0	2	0	0	0	82	1
123109	1997-01-12	450	327.869	1.50312	0.54	0.27	0	9904	70	1	1	0	1	1	1	1	50	0	0	1	0	0	0	0	3	0	0	1	0	0	0	0	0	1	0	0	0	0	0	0	0	0	0	3	0	0	0	53	0
169289	2009-09-05	462.5	99.1957	1.98773	0.7	0.5672	0	71409	87	1	0	0	0	0	0	0	18.9714	0	0	1	1	1	1	1	3	1	0	1	0	0	0	1	0	1	0	1	0	1	0	0	0	0	0	3	1	0	1	41	1
174746	2002-11-12	800	94.7306	2.11094	0.65	0.397005	0	112860	75	1	0	0	0	0	1	1	38.9223	0	0	0	0	0	1	0	2	1	0	1	0	0	0	0	1	0	1	0	0	0	0	0	0	0	0	3	1	0	0	55	1
187553	2008-05-21	1200	249.61	2.20403	0.49	0.346806	0	70884	88	1	1	0	0	1	1	1	29.2233	0	0	0	0	0	0	0	0	0	0	1	0	0	0	0	0	0	1	0	0	0	0	0	0	0	0	2	0	0	0	77	0
172940	2001-09-06	1175	215.005	1.22385	0.74	0.38591	1	172940	45	1	0	0	0	0	1	1	47.85	0	0	1	1	0	0	0	3	0	1	1	0	0	0	0	0	1	0	1	0	0	0	0	0	0	0	3	0	0	0	50	0
75839	2004-04-06	2025	260.199	8.52316	0.52	0.38742	0	139424	83	1	0	0	0	0	1	1	25.4962	0	0	0	0	1	0	0	1	0	1	0	0	1	0	0	1	1	0	1	0	0	0	1	0	0	0	2	1	0	0	64	0
29318	2003-04-06	2625	305.588	9.40751	0.53	0.292448	0	32904	78	0	1	0	1	1	1	1	44.8212	0	0	0	0	0	0	0	0	0	0	0	0	0	0	0	0	1	0	0	0	0	0	0	0	0	0	3	0	0	0	56	0
111723	2003-08-29	1800	292.564	6.73804	0.38	0.237238	0	95071	75	1	1	0	1	1	1	1	37.5691	0	0	0	0	1	0	1	2	0	0	0	0	0	0	0	1	1	1	0	1	1	0	1	0	0	0	1	0	0	0	102	0
18520	2009-09-10	2250	273.307	3.64966	0.56	0.297924	0	193923	79	1	1	0	1	1	1	1	46.7993	0	0	0	0	0	0	0	0	0	1	1	0	0	0	0	0	1	0	0	0	0	0	0	0	0	0	3	0	1	0	56	0
42324	2010-10-01	4050	262.816	4.69828	0.53	0.293684	1	42324	70	1	1	0	1	1	1	1	44.5879	0	0	0	0	0	1	1	3	1	0	1	0	1	0	0	1	0	0	1	0	0	0	0	0	0	0	3	0	0	1	54	1
131226	2009-04-21	1875	226.176	3.06648	0.58	0.416958	0	66001	88	1	0	0	0	0	1	1	28.1107	0	0	0	0	0	0	0	1	0	0	1	0	0	0	1	0	1	0	0	0	0	0	0	0	0	0	3	0	0	0	33	0
169760	2010-06-21	175	103.245	1.85631	0.62	0.508575	1	169760	93	1	0	0	0	0	0	0	17.9717	1	0	1	0	1	0	0	3	0	0	1	0	0	0	0	1	1	0	0	0	0	0	1	0	0	0	4	1	0	0	22	0
84669	2012-02-02	2100	266.075	5.8619	0.53	0.33217	1	84669	77	1	1	0	0	1	1	1	37.3265	1	0	1	1	1	1	0	3	1	1	1	0	0	0	1	1	1	0	1	0	1	0	1	0	1	0	1	0	0	0	100	1
102248	2008-12-09	467.5	181.907	2.81459	0.4	0.408824	0	163044	74	0	0	0	0	0	1	1	-2.20588	0	0	1	1	1	1	1	3	1	0	0	1	0	0	1	1	1	1	1	1	0	0	0	0	1	0	4	1	0	0	28	1
135184	2000-08-17	850	169.07	5.50597	0.42	0.420179	0	69901	82	1	0	0	0	0	0	1	-0.0426639	0	0	1	0	0	0	0	3	0	0	0	0	0	0	0	0	0	0	0	1	0	0	0	0	0	0	4	0	0	0	16	0
166242	2001-01-03	300	194.805	1.68656	0.54	0.31122	1	166242	98	0	1	0	0	1	1	1	42.3668	0	0	0	0	0	0	0	0	0	1	0	0	0	0	0	0	1	0	0	0	0	0	0	0	0	0	3	0	0	0	30	0
173683	2003-12-06	600	97.0874	6.76815	0.47	0.411504	0	168855	77	1	0	0	0	0	1	1	12.446	0	0	0	0	0	0	0	0	0	0	0	1	0	0	0	0	0	1	0	0	0	0	0	0	0	0	2	0	0	0	67	0
77385	2004-05-07	875	121.024	5.99058	0.56	0.403022	0	91040	83	0	0	0	0	0	1	1	28.0317	0	1	0	0	0	0	0	1	0	1	1	0	0	0	1	0	1	0	1	0	0	0	0	0	0	0	3	0	0	0	53	0
186768	2010-03-20	1875	261.78	4.14522	0.52	0.34	0	34735	68	1	1	0	0	1	1	1	34.6154	0	0	0	0	0	0	1	0	0	0	1	0	0	0	0	1	0	0	0	0	0	0	0	0	0	0	1	1	0	0	96	0
136797	2004-10-15	712.5	195.205	3.99737	0.4	0.297079	0	131312	72	1	1	0	1	1	1	1	25.7302	1	0	1	1	0	0	1	1	0	1	1	1	1	0	1	0	0	0	0	0	0	0	0	0	0	0	3	0	0	0	53	0
74760	1998-08-06	225	103.33	2.38473	0.54	0.345043	0	179101	87	0	1	0	0	1	1	1	36.1032	0	0	0	0	0	0	0	0	0	0	0	0	1	0	0	0	1	0	0	0	0	0	1	0	0	0	3	0	0	0	53	0
179105	2005-03-10	975	106.036	2.98708	0.46	0.369326	0	8025	93	0	0	0	0	0	1	1	19.7117	0	0	0	0	0	0	0	0	0	0	0	0	0	0	0	0	1	0	0	0	0	0	0	0	0	0	4	0	0	0	29	0
87288	2010-02-23	700	90.3226	4.07951	0.37	0.242116	0	161964	93	0	1	0	1	1	1	1	34.5631	0	0	0	0	0	0	1	0	1	0	1	1	0	1	0	1	0	0	1	1	0	0	1	0	0	0	3	1	0	0	34	1
36235	1996-08-16	187.5	89.0736	1.13898	0.55	0.501234	0	85045	84	1	0	0	0	0	0	0	8.8666	0	0	0	0	0	0	1	0	0	0	0	0	0	0	0	0	0	0	0	0	0	0	0	0	0	0	3	0	1	0	51	0
78424	2010-12-30	875	192.308	4.98303	0.6	0.346139	1	78424	84	0	1	0	0	1	1	1	42.3102	0	0	0	0	0	1	0	1	1	0	1	0	0	0	0	0	0	1	0	1	0	0	1	0	0	0	4	1	1	0	16	1
165228	2009-07-31	375	80.732	3.49359	0.63	0.414054	1	165228	86	1	0	0	0	0	1	1	34.2772	0	0	1	0	0	0	1	1	0	0	0	0	0	0	0	0	1	0	1	0	0	0	0	0	0	0	4	0	0	0	17	0
86809	2012-02-02	275	83.9695	3.58668	0.79	0.53	0	84669	77	1	0	0	0	0	0	0	32.9114	1	0	1	0	1	1	0	3	1	1	1	1	0	0	0	1	1	1	0	1	0	0	1	0	0	0	3	1	0	0	40	1
109197	2002-10-07	475	128.639	1.59895	0.44	0.428721	0	84650	71	0	0	0	0	0	0	1	2.56342	0	0	0	0	0	0	0	0	0	0	0	0	0	0	0	0	1	0	0	1	1	0	0	0	0	0	3	0	0	0	47	0
67750	1997-01-03	975	310.263	3.44157	0.46	0.271236	0	150674	76	1	1	0	1	1	1	1	41.0356	0	0	0	0	0	0	0	1	0	1	0	0	0	1	0	0	0	0	0	0	0	0	0	0	0	0	2	0	0	0	70	0
127681	2007-11-07	250	161.812	1.69204	0.49	0.464654	0	48889	74	1	0	0	0	0	0	1	5.1727	1	0	1	0	0	0	0	2	0	0	1	1	0	0	0	1	1	0	0	0	0	0	1	0	0	0	4	1	0	0	20	0
30451	2010-04-13	2025	258.951	4.05487	0.57	0.305697	0	8144	79	1	1	0	0	1	1	1	46.369	0	0	0	0	0	0	0	0	1	0	1	0	0	0	0	1	0	0	0	0	0	0	1	0	0	0	2	1	0	0	68	1
106974	1999-12-25	300	97.2447	3.3786	0.61	0.44	0	129683	74	1	0	0	0	0	0	1	27.8689	0	0	0	0	0	0	0	0	1	0	1	0	0	0	0	0	0	0	0	0	0	0	0	0	0	0	3	0	0	0	50	1
41626	2008-01-17	825	230.769	1.82346	0.47	0.211182	1	41626	91	1	1	0	1	1	1	1	55.0677	1	0	0	0	0	0	0	1	0	0	0	1	0	1	0	0	1	0	0	1	0	0	1	0	0	0	4	0	0	0	27	0
29379	2009-01-13	675	266.798	2.77078	0.53	0.34465	0	67842	76	1	1	0	0	1	1	1	34.9717	0	0	0	1	0	0	0	1	0	1	0	0	0	0	1	1	0	0	1	1	0	0	1	0	0	0	3	0	0	0	52	0
108673	2000-11-21	1162.5	274.66	4.63531	0.76	0.438799	0	192945	67	1	0	0	0	0	0	1	42.2633	0	0	0	0	0	0	0	1	0	0	0	0	0	0	1	0	0	0	0	0	0	0	0	0	1	0	2	0	0	0	87	0
147735	2004-07-30	1875	224.081	9.16384	0.58	0.429626	0	171714	60	1	0	0	0	0	0	1	25.9266	1	0	1	1	0	1	0	3	0	1	1	1	1	0	1	1	1	1	0	0	0	0	0	0	0	0	3	0	0	0	48	1
73017	1999-01-10	600	263.158	2.49699	0.63	0.306933	0	164108	76	1	1	0	0	1	1	1	51.2804	0	0	0	0	0	0	0	0	0	0	1	1	0	0	0	0	0	0	0	0	0	0	0	0	0	0	3	0	0	0	42	0
54298	2007-03-02	825	246.637	1.00756	0.66	0.411503	0	40611	68	1	0	0	0	0	1	1	37.6511	0	1	0	0	0	0	0	1	0	0	1	0	0	0	0	0	0	0	0	0	0	1	1	0	0	0	3	0	0	0	58	0
111786	2000-08-10	225	81.448	3.02541	0.8	0.563841	1	111786	64	0	0	0	0	0	0	0	29.5199	1	0	1	1	0	0	0	2	0	1	1	0	0	1	0	0	1	0	0	0	0	0	0	0	0	0	4	0	0	0	27	0
74208	2012-04-05	350	95.3029	4.02201	0.59	0.42	0	164101	90	0	0	0	0	0	1	1	28.8136	1	0	1	1	0	0	1	1	0	1	0	1	1	1	0	0	0	0	0	0	0	0	0	0	0	0	4	0	0	0	27	0
146559	2012-02-02	1975	152.628	5.99332	0.61	0.412216	0	77960	77	1	0	0	0	0	1	1	32.4237	1	0	1	0	0	0	1	2	0	0	1	1	0	0	0	1	1	0	0	1	0	0	1	0	0	0	2	0	0	0	78	0
38457	1997-05-05	400	101.846	4.30128	0.39	0.236257	0	134681	72	1	1	0	1	1	1	1	39.4214	0	0	0	0	0	0	0	0	1	0	0	0	0	0	0	0	0	0	0	0	0	0	0	0	0	0	2	0	0	0	76	1
193434	2010-11-08	3225	258.207	4.69554	0.5	0.343004	0	71473	78	1	1	0	0	1	1	1	31.3992	0	0	0	0	0	0	0	0	0	0	0	0	0	0	0	0	0	0	0	0	0	0	0	0	0	0	2	0	0	0	78	0
182821	2008-04-16	500	323.625	1.69204	0.56	0.319664	1	182821	84	0	1	0	0	1	1	1	42.9171	1	1	0	1	0	0	1	1	0	1	0	1	0	1	0	1	1	0	0	0	0	0	1	0	0	0	3	0	1	0	53	0
62115	2010-07-02	1875	165.819	4.28212	0.5	0.380104	0	60981	52	1	0	0	0	0	1	1	23.9792	0	0	0	0	0	0	0	0	0	0	0	0	0	0	0	0	0	0	0	1	0	0	0	0	0	0	2	0	0	0	69	0
181717	2008-04-16	350	185.43	2.06713	0.61	0.320174	0	182821	84	0	1	0	0	1	1	1	47.5125	0	0	0	0	0	0	0	0	0	0	0	0	0	0	0	0	1	0	0	1	0	0	0	0	1	0	3	0	0	0	36	0
116088	2004-01-09	1575	312.5	5.51966	0.48	0.32	0	195487	88	1	1	0	0	1	1	1	33.3333	1	0	1	0	1	0	0	3	0	0	0	0	0	0	0	0	1	0	0	0	0	0	1	0	0	0	3	0	0	0	43	0
119949	2004-10-08	450	290.323	1.69751	0.52	0.382124	0	74248	75	1	0	0	0	0	1	1	26.5145	1	0	0	0	0	0	0	0	0	0	0	1	0	0	0	0	0	0	0	0	0	0	1	0	0	0	2	0	0	0	68	0
58563	2001-12-31	600	98.1194	3.89059	0.58	0.353676	0	74315	64	1	1	0	0	1	1	1	39.0213	0	0	0	0	0	0	0	0	0	0	0	0	0	0	0	1	0	0	0	0	0	0	0	0	0	0	2	0	0	0	75	0
142735	1999-05-07	1350	310.523	4.76125	0.49	0.26886	0	87339	73	1	1	0	1	1	1	1	45.1306	0	0	0	0	0	0	0	1	0	0	0	0	0	0	0	0	1	0	0	0	0	0	0	0	0	0	2	0	0	0	64	0
12982	1998-12-28	300	98.5222	3.33479	0.41	0.33	0	136239	82	1	1	0	0	1	1	1	19.5122	1	0	0	0	0	0	0	0	0	0	0	0	0	1	0	0	0	0	1	0	0	0	0	0	0	0	2	0	0	0	60	0
14153	2011-06-29	700	87.9121	5.27051	0.5	0.376672	0	174314	75	0	0	0	0	0	1	1	24.6656	1	0	1	1	0	0	0	1	0	0	0	1	0	0	0	0	1	0	0	0	0	0	1	0	0	0	3	0	0	0	55	0
83	1999-11-07	800	247.678	3.5374	0.4	0.403475	0	15218	70	1	0	0	0	0	1	1	-0.868791	0	0	0	1	0	0	0	0	0	1	0	0	0	0	0	0	0	0	0	0	0	0	0	0	0	1	3	0	0	0	50	0
106943	2012-04-05	1462.5	95.9488	5.62096	0.47	0.418938	0	164101	90	0	0	0	0	0	1	1	10.8642	0	0	0	0	0	0	0	0	0	0	0	1	0	0	0	0	1	0	0	1	0	0	0	0	0	0	2	0	0	0	73	0
189720	2005-03-22	375	93.2256	4.40532	0.46	0.35	1	189720	94	0	1	0	0	1	1	1	23.913	1	0	0	1	0	1	1	1	0	1	1	0	0	0	0	0	0	0	0	0	0	0	0	0	0	0	3	0	0	0	44	1
120472	2001-12-08	425	96.2627	2.2451	0.51	0.477249	1	120472	77	1	0	0	0	0	0	1	6.42181	1	0	0	0	0	1	1	3	1	0	1	0	0	0	0	1	0	1	1	1	0	0	1	0	0	0	4	1	1	0	23	1
79723	1999-09-04	387.5	160.955	1.61811	0.53	0.369958	0	2070	54	1	0	0	0	0	1	1	30.1966	0	0	0	0	0	0	0	1	0	0	0	0	0	0	0	0	0	0	0	0	0	0	0	0	0	0	1	0	0	0	91	0
16313	1999-12-09	225	115.979	2.12463	0.49	0.437305	0	130673	84	1	0	0	0	0	0	1	10.754	0	0	0	1	0	0	0	0	0	0	0	0	0	0	0	0	0	0	0	1	0	0	0	0	1	0	3	0	0	0	36	0
190347	2001-04-08	1087.5	308.074	3.86595	0.43	0.227908	0	165819	71	1	1	0	1	1	1	1	46.9981	0	0	0	0	0	0	0	0	0	0	1	0	0	0	0	0	0	1	0	1	1	0	0	0	0	0	2	0	0	0	79	0
106892	1997-05-22	200	79.5229	2.75435	0.42	0.467324	1	106892	95	0	0	0	0	0	0	1	-11.2676	1	0	1	1	0	0	0	1	0	1	0	0	0	0	0	0	1	1	0	0	0	0	0	0	0	0	3	0	0	0	34	0
174263	2011-03-29	787.5	87.7682	5.01862	0.47	0.423604	0	124623	83	0	0	0	0	0	0	1	9.87152	0	0	0	0	0	1	1	3	0	0	1	1	0	0	0	1	0	0	1	1	0	0	0	0	0	0	4	0	0	0	24	1
94423	2009-01-28	1457	177.9	3.02815	0.72	0.44	1	94423	97	0	0	0	0	0	0	1	38.8889	0	0	0	0	0	0	0	1	0	0	1	0	0	0	0	0	1	0	0	0	0	0	1	0	0	0	4	0	0	0	27	0
97842	2008-05-22	1710	148.47	2.05618	0.52	0.461949	0	32102	63	1	0	0	0	0	0	1	11.1637	1	0	0	0	0	0	1	0	0	1	0	1	0	0	0	1	0	0	1	0	0	0	0	0	0	0	2	0	0	0	74	0
188619	1997-10-20	380	104.683	3.97547	0.59	0.530136	0	14056	75	0	0	0	0	0	0	0	10.1465	0	0	0	0	0	0	0	0	0	0	0	0	0	0	0	0	0	0	0	1	0	0	0	0	0	0	3	0	0	0	38	0
146462	1996-02-07	100	95.4654	1.14719	0.54	0.44	0	21625	78	1	0	0	0	0	0	1	18.5185	0	0	0	0	0	0	0	0	0	0	0	1	0	0	0	0	0	0	0	0	0	0	0	0	0	0	3	0	0	0	53	0
151192	1999-02-25	400	83.4637	3.89059	0.63	0.370529	0	177987	95	0	0	0	0	0	1	1	41.1858	1	0	1	1	0	0	0	3	0	0	0	0	1	1	0	0	1	0	0	0	0	0	0	0	0	0	3	0	1	0	32	0
49123	2004-04-23	1575	264.706	6.51626	0.62	0.279061	0	64798	47	1	1	0	1	1	1	1	54.9901	0	0	0	0	0	0	0	1	0	0	0	0	0	0	0	0	0	0	1	1	0	0	0	0	0	0	2	0	0	0	69	0
22380	2007-10-01	1025	147.588	1.69478	0.41	0.3021	0	14185	66	1	1	0	0	1	1	1	26.317	0	0	0	0	0	1	0	1	1	0	1	0	0	0	0	1	0	1	1	0	0	0	0	0	0	0	2	0	0	0	83	1
156780	2009-01-09	1575	267.062	2.99255	0.5	0.243035	0	86928	61	0	1	0	1	1	1	1	51.393	0	0	0	0	0	1	1	3	1	0	0	1	1	0	0	1	1	0	0	1	0	0	0	0	0	0	3	1	0	0	53	1
1852	2005-03-10	375	183.374	2.23962	0.62	0.419475	0	8025	93	0	0	0	0	0	1	1	32.3427	0	0	1	0	0	1	0	2	0	1	0	0	0	0	0	0	0	0	0	0	0	0	0	0	0	0	3	0	1	0	45	1
96636	2004-10-17	250	188.679	1.4511	0.67	0.416212	1	96636	89	1	0	0	0	0	1	1	37.8789	1	0	1	1	1	1	0	3	1	0	1	1	0	1	0	0	1	0	0	0	0	0	0	0	0	0	3	0	0	0	36	1
182993	2005-07-13	212.5	34.5528	1.98773	0.36	0.371813	0	177051	61	1	0	0	0	0	1	1	-3.28127	0	0	0	0	0	0	0	0	0	0	0	0	0	0	0	0	0	0	0	0	0	0	0	0	0	0	2	0	0	0	69	0
102736	2003-12-06	650	100.814	7.06111	0.61	0.500947	0	168855	77	1	0	0	0	0	0	0	17.8776	0	0	0	1	1	1	0	2	1	1	0	0	0	0	0	1	1	0	0	0	1	0	0	0	1	0	2	1	0	0	61	1
129683	1998-07-01	1387.5	303.611	5.00493	0.53	0.3	0	130720	73	1	1	0	1	1	1	1	43.3962	1	0	0	0	1	0	0	1	0	0	0	1	0	1	0	0	0	0	0	1	0	0	0	0	0	0	2	1	1	0	79	0
144890	2008-07-17	1275	222.319	2.47235	0.54	0.332605	0	181312	72	1	1	0	0	1	1	1	38.4065	0	0	0	0	0	0	0	0	0	0	1	0	0	0	1	0	0	1	1	0	0	0	1	0	0	0	2	0	1	0	71	0
29831	2002-04-12	150	133.929	1.22659	0.5	0.404138	0	20440	88	1	0	0	0	0	1	1	19.1724	0	0	1	1	0	0	0	1	0	1	0	1	0	0	0	0	1	0	1	0	0	0	0	0	0	1	3	0	0	0	50	0
32510	1997-11-28	550	124.224	4.84887	0.51	0.55	0	24474	63	1	0	0	0	0	0	0	-7.84314	0	0	0	0	0	0	0	0	0	0	0	0	0	0	0	0	0	0	0	0	0	0	0	0	0	0	2	0	1	0	70	0
164577	1998-02-26	350	208.333	1.83989	0.57	0.362414	1	164577	87	1	0	0	0	0	1	1	36.4185	1	0	0	0	0	0	0	2	0	0	0	0	0	1	0	0	1	0	1	1	0	0	0	0	0	0	3	0	0	0	32	0
169958	2001-02-11	300	103.717	3.16778	0.6	0.58	1	169958	61	1	0	0	0	0	0	0	3.33334	1	0	1	0	1	1	0	3	1	0	0	0	0	0	0	0	1	0	1	1	0	0	1	0	1	0	2	1	0	0	74	1
191347	2008-08-21	902.5	136.898	2.63115	0.48	0.420529	0	56408	95	0	0	0	0	0	0	1	12.3899	0	0	1	1	0	0	0	1	0	0	1	0	0	1	1	0	1	0	1	0	0	0	0	0	0	0	4	0	0	0	22	0
159049	1998-12-03	1650	321.637	5.61822	0.52	0.328652	0	37028	55	1	1	0	0	1	1	1	36.7976	0	0	0	0	0	0	1	0	0	0	0	1	0	0	0	0	0	0	0	1	0	0	1	0	0	0	1	0	0	0	109	0
31959	2009-02-02	125	117.096	1.16909	0.55	0.389703	0	148683	81	1	0	0	0	0	1	1	29.1449	1	0	0	1	0	0	1	0	0	0	1	1	0	0	0	0	0	1	0	0	0	0	0	0	1	0	3	0	0	0	41	0
16871	2003-06-10	1025	432.034	2.59829	0.45	0.255632	0	1896	80	0	1	0	1	1	1	1	43.1928	0	0	0	0	0	0	0	0	0	0	0	1	0	0	0	1	0	0	0	0	0	0	1	0	0	0	3	1	0	0	54	0
85589	2004-05-07	637.5	322.377	2.1657	0.63	0.344302	0	91040	83	0	1	0	0	1	1	1	45.3489	0	0	0	1	0	0	0	1	0	1	0	0	1	0	1	0	1	0	0	0	0	0	0	0	0	0	3	0	0	0	37	0
106974	2005-08-21	1125	136.364	9.03516	0.61	0.40479	0	63448	80	1	0	0	0	0	1	1	33.641	0	0	1	0	0	1	0	3	0	0	0	0	0	0	0	0	0	0	0	0	0	0	0	0	0	0	3	0	0	0	41	1
120456	2004-12-10	950	251.989	4.12879	0.6	0.460478	0	17382	82	1	0	0	0	0	0	1	23.2537	0	0	0	0	0	0	1	0	0	0	0	1	0	0	0	0	0	0	0	0	0	0	1	0	0	0	3	0	0	0	48	0
163560	2010-11-08	750	207.469	2.5052	0.67	0.52196	0	71473	78	1	0	0	0	0	0	0	22.0955	0	0	0	0	0	0	1	0	0	0	1	0	0	0	0	1	0	0	0	1	0	0	1	0	0	0	3	1	1	0	54	0
28346	2011-12-25	1600	161.943	5.90844	0.53	0.327286	0	125460	61	1	1	0	0	1	1	1	38.2479	1	0	0	0	0	0	0	0	1	0	0	0	0	0	0	1	0	0	1	1	0	0	0	0	0	0	1	1	1	0	117	1
120974	1999-11-07	175	41.3956	1.31694	0.55	0.509858	1	120974	81	1	0	0	0	0	0	0	7.29847	0	0	0	1	0	0	1	0	0	0	1	1	0	0	0	0	0	1	0	0	0	0	0	0	0	0	4	0	0	0	23	0
122064	2011-07-08	500	103.52	5.28967	0.37	0.371718	0	119337	84	1	0	0	0	0	1	1	-0.464434	1	0	1	1	0	0	0	2	0	1	0	0	0	0	1	0	1	0	0	0	0	0	1	0	1	0	2	0	0	0	60	0
104341	2008-09-22	2025	237.746	2.45044	0.57	0.417157	0	181773	75	1	0	0	0	0	1	1	26.8146	0	0	0	0	0	0	1	1	0	0	1	0	0	0	0	0	1	1	0	0	0	0	0	0	1	0	3	0	1	0	30	0
187553	2009-07-13	1500	256.301	3.34848	0.49	0.346806	0	179680	89	1	1	0	0	1	1	1	29.2233	0	0	0	0	0	0	0	0	0	0	1	0	0	0	0	0	0	0	0	0	0	0	0	0	0	0	2	0	0	0	68	0
94423	2005-03-10	950	204.741	5.08159	0.72	0.44	0	8025	93	0	0	0	0	0	0	1	38.8889	0	0	0	0	0	0	0	1	0	0	0	0	0	1	0	0	0	0	0	0	0	0	1	0	0	0	4	0	0	0	26	0
145287	2000-01-05	675	205.323	1.59347	0.67	0.413706	0	76833	92	0	0	0	0	0	1	1	38.2529	0	0	0	0	0	0	0	0	0	0	0	0	0	0	0	0	1	0	0	1	0	0	0	0	0	0	3	0	0	0	49	0
104282	1999-03-12	250	101.626	2.69412	0.57	0.379695	0	104284	74	0	0	0	0	0	1	1	33.3868	0	0	0	0	0	0	0	1	0	0	0	0	0	0	0	0	0	1	0	0	0	0	0	0	0	0	3	0	0	0	46	0
23939	1996-05-17	175	93.3333	2.05344	0.76	0.656176	0	38479	66	1	0	0	0	0	0	0	13.661	1	0	1	1	0	0	0	1	0	1	1	1	0	0	1	0	1	0	1	0	0	0	0	0	0	0	3	0	1	0	58	0
184247	2001-09-06	600	100.545	1.6099	0.55	0.61	0	172940	45	1	0	0	0	0	0	0	-10.9091	0	0	0	0	0	0	0	0	0	0	0	0	0	0	0	0	0	0	0	1	0	0	0	0	1	0	2	0	0	0	87	0
138836	2001-09-06	337.5	70.3125	1.06232	0.53	0.420638	0	86159	79	1	0	0	0	0	0	1	20.6343	0	1	0	0	0	0	0	2	0	0	0	0	0	0	1	0	0	1	1	0	1	0	0	0	0	0	2	0	0	0	62	0
92221	2010-06-04	200	39.1965	1.1335	0.55	0.438122	1	92221	74	1	0	0	0	0	0	1	20.3415	0	0	0	0	0	0	1	0	0	0	1	0	0	0	0	0	0	0	1	0	0	0	1	0	0	0	3	0	0	0	58	0
188144	2007-03-24	250	80.4505	1.17183	0.42	0.316898	1	188144	72	0	1	0	0	1	1	1	24.5482	0	0	0	0	1	0	0	1	0	0	0	0	0	0	0	0	1	0	0	1	1	0	1	0	1	0	3	1	1	0	55	0
98289	2010-09-17	800	49.8442	2.43675	0.44	0.424115	0	138387	72	1	0	0	0	0	0	1	3.61032	1	0	0	0	1	0	0	1	0	0	0	0	0	1	0	0	0	0	0	0	0	0	1	0	1	0	2	0	0	0	63	0
103315	2001-03-26	500	163.666	3.34575	0.53	0.274307	0	91642	68	1	1	0	1	1	1	1	48.244	1	0	1	0	0	1	0	3	0	1	1	0	0	0	0	0	1	0	0	0	0	0	0	0	0	0	3	1	0	0	36	1
41015	1998-07-07	150	140.187	1.17183	0.68	0.402963	0	152438	85	0	0	0	0	0	1	1	40.7407	0	1	1	1	0	0	0	2	0	1	1	0	0	0	0	0	1	0	0	0	0	0	0	0	0	0	3	0	0	0	35	0
62468	2007-08-11	150	112.36	1.46205	0.53	0.39	0	37467	70	1	0	0	0	0	1	1	26.4151	0	0	0	0	0	0	0	0	0	0	1	0	0	0	0	0	0	0	1	1	0	0	0	0	1	0	2	0	1	0	79	0
119949	2008-03-19	1125	239.617	2.04797	0.52	0.334765	1	119949	79	1	1	0	0	1	1	1	35.6222	1	0	0	0	0	0	0	0	0	0	0	1	0	1	0	1	0	0	1	0	0	0	1	0	0	0	2	0	0	0	60	0
33582	1997-07-15	637.5	317.955	2.19582	0.7	0.404437	1	33582	56	1	0	0	0	0	1	1	42.2233	0	0	0	0	0	0	0	0	0	0	0	0	0	0	0	0	0	0	1	0	0	0	0	0	0	0	2	0	0	0	71	0
135184	2000-11-04	875	167.464	5.72226	0.42	0.420179	0	160487	82	1	0	0	0	0	0	1	-0.0426639	0	0	1	0	0	0	0	3	0	0	0	0	0	0	0	0	0	0	0	0	0	0	0	0	0	0	4	0	0	0	16	0
177418	2000-04-27	625	104.471	6.55186	0.53	0.39	0	19451	82	1	0	0	0	0	1	1	26.4151	0	0	0	0	0	0	1	0	1	0	1	0	0	0	0	0	0	0	1	0	0	0	0	0	0	0	3	0	0	0	45	1
75102	2000-01-25	150	84.7458	1.93845	0.39	0.359704	0	196807	41	1	1	0	0	1	1	1	7.76822	0	0	0	0	0	0	0	0	0	0	0	0	0	0	0	0	0	0	0	0	0	0	0	0	0	0	1	0	0	0	91	0
123060	2009-04-21	1325	166.562	3.18421	0.61	0.283042	0	66001	88	1	1	0	1	1	1	1	53.5997	0	0	1	1	0	0	0	3	0	0	0	0	0	0	1	0	0	0	0	0	0	0	1	0	0	0	3	0	0	0	38	0
68426	1997-11-28	1050	246.914	4.65721	0.44	0.297466	0	24474	63	1	1	0	1	1	1	1	32.3942	0	0	0	0	0	0	0	0	0	0	0	0	0	0	0	0	0	0	0	1	0	0	0	0	0	0	2	0	0	0	78	0
102148	2008-01-17	525	352.941	1.62907	0.57	0.193772	0	41626	91	1	1	1	1	1	1	1	66.0049	0	0	0	1	0	0	0	0	0	1	0	1	1	0	0	0	1	0	0	0	1	0	0	0	0	0	2	0	0	0	60	0
183450	2001-12-12	525	118.443	4.85434	0.58	0.439877	0	83648	73	1	0	0	0	0	0	1	24.1592	0	0	0	0	0	0	0	2	0	0	0	0	0	0	0	0	0	0	0	0	0	0	0	0	0	0	3	0	0	0	38	0
77397	2010-12-22	233	119.334	2.13832	0.61	0.47	1	77397	88	0	0	0	0	0	0	1	22.9508	0	0	0	0	0	0	1	2	0	0	1	0	0	0	0	0	1	0	0	1	1	0	1	0	0	0	5	0	1	0	14	0
161968	1995-01-04	200	191.388	1.14445	0.45	0.370601	1	161968	77	1	0	0	0	0	1	1	17.6442	1	0	1	0	1	1	0	3	0	1	0	1	0	0	1	0	1	0	0	0	0	0	0	0	0	0	2	0	1	0	63	1
133114	2007-09-06	1150	242.36	1.49217	0.48	0.33	0	61350	70	0	1	0	0	1	1	1	31.25	0	0	0	0	0	1	1	2	1	0	1	0	0	0	0	1	0	0	0	1	0	0	0	0	1	0	2	1	0	0	60	1
34025	2005-02-23	650	273.109	2.60651	0.51	0.489231	0	83649	77	1	0	0	0	0	0	0	4.0724	0	0	0	0	0	0	0	3	0	0	1	1	0	0	0	0	0	1	0	0	0	0	0	0	0	0	3	0	0	0	37	0
130218	2000-03-28	250	114.155	2.39842	0.78	0.527913	0	185151	69	1	0	0	0	0	0	0	32.3188	1	0	1	0	0	1	0	3	1	0	1	1	1	0	0	0	1	1	0	0	0	0	0	0	1	0	3	0	0	0	32	1
15810	2003-06-28	625	100.482	6.81196	0.45	0.251915	0	64541	78	0	1	0	1	1	1	1	44.0189	0	0	0	0	0	0	0	0	0	0	0	0	0	0	0	0	1	0	0	0	0	0	0	0	0	0	4	0	0	0	26	0
74978	2008-05-22	450	231.66	2.12737	0.43	0.53	0	32102	63	1	0	0	0	0	0	0	-23.2558	0	0	0	0	0	1	0	1	0	0	0	0	0	0	0	1	0	1	0	1	0	0	0	0	0	0	2	1	0	0	69	1
37853	2003-06-10	625	274.725	2.49151	0.74	0.458164	1	37853	90	0	0	0	0	0	0	1	38.0859	0	0	1	1	0	0	1	1	1	1	1	0	0	0	0	0	1	0	0	0	0	0	1	0	0	1	3	1	0	0	50	1
24953	2010-05-29	550	155.367	3.8769	0.44	0.384655	0	92195	77	1	0	0	0	0	1	1	12.5784	0	0	0	0	0	0	0	0	1	0	0	0	0	0	0	0	0	0	0	0	0	0	0	0	0	0	2	1	0	0	75	1
197291	2008-03-16	2550	215.372	2.02333	0.53	0.371747	0	120754	52	1	0	0	0	0	1	1	29.859	0	0	0	0	0	0	0	0	0	0	1	0	0	0	0	0	0	0	0	0	0	0	0	0	0	0	2	0	0	0	70	0
12599	2000-07-06	225	107.271	2.29712	0.49	0.34	0	19549	65	1	1	0	0	1	1	1	30.6122	0	0	0	0	0	0	0	0	0	0	1	0	0	0	0	0	0	0	0	1	0	0	0	0	0	0	2	0	0	0	72	0
15239	2001-08-18	525	200.573	2.86661	0.75	0.352945	0	89060	69	1	1	0	0	1	1	1	52.9407	1	0	1	1	1	0	0	2	0	1	1	1	0	0	0	0	1	0	1	0	0	0	0	0	1	0	3	0	0	0	38	0
100582	2011-11-30	350	69.2042	3.41146	0.44	0.411823	0	147131	80	0	0	0	0	0	1	1	6.40391	0	0	0	0	0	0	0	0	0	0	0	0	1	0	0	0	0	0	0	0	0	0	0	0	0	0	3	0	0	0	34	0
146735	2009-04-10	1750	163.246	2.97613	0.42	0.406606	0	116343	56	1	0	0	0	0	1	1	3.18897	0	0	0	0	0	1	0	1	1	0	1	0	0	0	0	0	1	0	1	0	0	0	0	0	0	0	2	0	0	0	78	1
154671	2008-07-21	250	114.416	2.39295	0.54	0.411904	0	135807	80	0	0	0	0	0	1	1	23.7215	0	0	0	0	0	1	1	3	0	0	1	1	0	0	0	1	0	0	1	0	0	0	0	0	0	0	4	0	0	1	27	1
160149	2008-04-11	1725	141.829	2.11915	0.61	0.372126	0	5069	63	1	0	0	0	0	1	1	38.9957	0	0	0	0	0	0	0	0	0	0	0	0	0	0	0	0	0	0	0	0	0	0	0	0	0	0	2	0	0	0	61	0
89166	2012-01-02	2925	551.627	5.80714	0.6	0.309275	0	79136	67	1	1	0	0	1	1	1	48.4542	0	0	0	0	1	0	0	3	0	0	1	0	0	0	0	1	1	0	1	0	0	0	0	0	0	0	2	0	0	0	70	0
34552	2005-08-26	600	170.455	3.855	0.54	0.249808	1	34552	86	0	1	0	1	1	1	1	53.7393	0	0	0	0	0	0	0	0	0	0	0	0	0	0	0	0	0	0	0	0	0	0	0	0	0	0	3	0	0	0	32	0
135367	2010-06-14	625	209.03	3.27456	0.96	0.466825	1	135367	68	1	0	0	0	0	0	1	51.3724	0	0	0	0	0	1	1	3	1	0	1	1	0	0	0	0	1	0	1	0	0	0	1	0	0	0	3	0	1	0	39	1
100479	2002-06-17	375	178.784	2.29712	0.79	0.426663	1	100479	88	1	0	0	0	0	0	1	45.9921	1	0	1	0	0	0	0	3	0	1	0	0	1	0	0	0	1	0	0	0	0	0	0	0	0	0	5	0	0	0	10	0
91808	2009-06-12	325	64.4522	3.20337	0.55	0.461121	0	84318	58	1	0	0	0	0	0	1	16.1599	0	0	0	0	0	0	0	1	0	0	0	0	0	0	0	1	0	0	0	0	0	0	0	0	0	0	2	0	0	0	75	0
30105	2008-12-15	1300	240.518	2.69138	0.58	0.41	0	93571	56	1	0	0	0	0	1	1	29.3103	0	0	0	0	0	0	0	1	1	0	0	0	0	0	0	0	0	0	1	0	0	0	1	0	0	0	2	1	0	0	84	1
169247	1997-10-05	300	88.4956	3.71263	0.38	0.32	0	86692	84	1	1	0	0	1	1	1	15.7895	1	0	0	0	0	0	0	0	1	1	0	0	0	0	0	0	0	0	0	1	0	0	0	0	0	0	2	0	0	0	64	1
99928	2007-03-16	175	175.439	1.09243	0.74	0.450321	0	81968	83	1	0	0	0	0	0	1	39.1458	0	0	1	0	0	0	0	1	0	0	1	1	0	0	1	0	0	0	0	0	0	0	0	0	0	0	3	0	0	0	52	0
88632	2010-11-22	300	326.087	1.00756	0.57	0.393659	0	97842	65	1	0	0	0	0	1	1	30.937	0	0	0	0	0	0	0	0	0	0	1	0	0	0	0	0	0	0	0	1	0	0	0	0	0	0	3	0	1	0	50	0
83648	2001-12-12	125	135.87	1.00756	0.57	0.391284	1	83648	73	1	0	0	0	0	1	1	31.3536	1	0	1	1	0	0	0	1	0	0	0	0	1	1	0	0	1	1	0	0	1	0	1	1	0	0	3	0	0	0	30	0
117745	2011-03-11	1671	215.404	5.17194	0.62	0.391745	0	99466	69	1	0	0	0	0	1	1	36.8153	0	1	0	0	0	0	1	2	0	0	1	0	0	0	0	1	1	0	1	1	0	0	1	0	0	0	1	0	0	0	102	0
1303	2009-09-10	687.5	102.804	3.48538	0.45	0.43	0	193923	79	1	0	0	0	0	0	1	4.44444	1	0	0	1	0	0	1	0	0	1	1	0	0	1	1	1	1	0	0	1	0	0	0	1	0	0	3	0	0	0	38	0
166897	2009-05-08	700	88.5796	3.23897	0.56	0.55	0	82591	74	1	0	0	0	0	0	0	1.78571	1	0	1	1	1	1	0	3	1	1	0	0	1	0	1	1	1	0	1	0	1	0	0	0	1	0	3	1	1	0	51	1
160024	2000-03-28	950	203.209	5.11992	0.55	0.311963	0	185151	69	1	1	0	0	1	1	1	43.2795	0	0	1	0	1	0	0	2	0	0	1	0	0	0	0	0	1	0	0	0	0	0	0	0	0	0	3	0	0	0	43	0
142735	1997-11-24	975	322.314	3.31289	0.49	0.26886	0	80191	71	1	1	0	1	1	1	1	45.1306	0	0	0	0	0	0	0	1	0	0	0	0	0	0	0	0	1	0	0	0	0	0	0	0	0	0	2	0	1	0	65	0
20185	2010-01-09	2462.5	168.434	1.50586	0.62	0.443835	0	127316	56	1	0	0	0	0	0	1	28.4137	0	0	0	0	0	0	1	2	0	0	1	0	0	0	0	0	0	0	1	0	0	0	0	0	0	0	4	0	1	1	28	0
177987	1999-02-25	350	109.718	3.49359	0.59	0.304638	1	177987	95	0	1	0	0	1	1	1	48.3664	0	0	0	0	0	0	0	1	0	0	0	0	0	0	0	0	1	0	0	0	0	0	0	0	0	0	3	0	0	0	39	0
97865	2005-03-07	200	99.0099	2.21224	0.55	0.47	0	93525	58	1	0	0	0	0	0	1	14.5455	0	0	0	0	0	0	0	0	0	0	0	0	0	0	0	0	0	0	0	0	0	0	0	0	0	0	2	0	1	0	73	0
48243	1997-05-05	550	378.658	1.59073	0.45	0.216677	0	134681	72	1	1	0	1	1	1	1	51.8496	0	0	0	0	0	0	0	2	0	0	0	0	0	0	0	0	0	0	0	1	0	0	1	0	0	0	2	0	0	0	69	0
17913	1996-08-16	300	121.212	2.71055	0.45	0.3802	0	85045	84	1	0	0	0	0	1	1	15.5112	0	0	0	0	0	0	0	0	0	1	0	0	0	0	0	0	0	0	0	0	0	0	1	0	0	0	3	0	0	0	46	0
98230	2010-06-10	2725	250.69	4.40532	0.47	0.242824	0	191899	82	1	1	0	1	1	1	1	48.3354	0	0	0	0	1	1	0	2	1	0	0	0	0	0	0	1	0	0	0	0	0	0	0	0	1	0	1	0	0	0	129	1
79557	2009-10-29	1200	106.077	3.02815	0.64	0.512033	1	79557	80	1	0	0	0	0	0	0	19.9948	1	0	1	0	0	0	1	3	0	1	1	1	1	0	0	0	1	0	0	0	0	0	1	0	0	0	3	0	1	0	37	0
98230	2005-02-23	1675	277.433	6.61209	0.47	0.25162	0	83649	77	1	1	0	1	1	1	1	46.4638	0	0	0	0	0	0	0	0	1	0	0	0	0	0	0	0	0	0	0	1	0	0	0	0	1	0	2	1	1	0	77	1
55856	2010-10-12	625	101.999	4.75578	0.6	0.555102	0	82476	92	1	0	0	0	0	0	0	7.48307	1	0	1	0	1	0	0	2	0	0	0	0	0	0	0	0	1	0	0	0	1	0	1	0	1	0	2	0	0	0	78	0
146559	2010-03-02	1800	160.93	4.0713	0.61	0.412216	0	46047	75	1	0	0	0	0	1	1	32.4237	1	0	1	0	0	0	1	2	0	0	1	1	0	0	0	1	1	0	1	1	0	0	1	0	0	0	2	0	0	0	76	0
132494	2009-12-31	700	149.893	3.98916	0.5	0.409412	0	21744	75	1	0	0	0	0	1	1	18.1176	0	0	0	0	0	0	0	0	0	0	0	0	0	0	0	0	0	0	0	1	0	0	0	0	0	0	2	0	0	0	76	0
61	2008-12-07	150	112.994	1.45384	0.45	0.41255	0	78970	83	1	0	0	0	0	1	1	8.32222	1	0	0	0	0	0	1	1	0	0	1	1	0	0	0	1	1	0	0	0	0	0	1	0	0	0	3	0	0	0	49	0
142229	2009-06-22	425	98.8947	3.44157	0.76	0.468785	0	16338	87	0	0	0	0	0	0	1	38.3177	0	0	0	0	0	1	1	0	1	0	0	1	1	0	0	1	1	0	1	0	0	0	0	0	0	0	3	0	1	0	39	1
174314	2007-10-26	175	115.702	1.65645	0.38	0.27	0	142325	71	0	1	0	1	1	1	1	28.9474	1	0	0	0	0	0	0	1	0	0	0	0	0	0	0	1	0	0	0	0	0	0	1	0	0	0	3	0	0	0	52	0
97757	1997-04-17	100	101.523	1.07874	0.48	0.374634	0	176344	62	1	0	0	0	0	1	1	21.9512	0	0	0	0	0	0	0	0	0	0	1	1	0	0	0	0	0	0	1	0	0	0	0	0	0	1	3	0	1	0	50	0
138811	1999-05-14	350	88.6637	1.02125	0.39	0.334198	1	138811	81	0	1	0	0	1	1	1	14.3083	0	0	1	0	1	0	0	2	0	0	0	0	0	0	0	0	1	0	0	0	0	0	0	0	0	1	3	0	0	0	50	0
36810	2001-02-21	250	139.86	1.95762	0.68	0.42716	0	125162	83	0	0	0	0	0	0	1	37.1824	0	0	0	0	0	0	0	0	0	0	0	1	1	0	0	0	0	1	0	1	0	0	0	0	0	0	3	0	0	0	42	0
158386	2008-03-14	450	278.207	1.77144	0.42	0.37	0	35228	73	1	0	0	0	0	1	1	11.9048	0	0	0	0	0	0	1	0	0	0	1	1	0	0	0	0	0	0	0	1	0	0	0	0	0	0	3	0	0	0	54	0
92772	1999-02-11	687.5	293.49	2.56544	0.51	0.388646	0	53707	66	1	0	0	0	0	1	1	23.7948	0	0	0	0	0	0	0	0	0	0	0	1	0	0	0	0	0	1	0	0	0	0	0	0	0	0	2	0	1	0	60	0
108050	2009-08-27	875	90.6266	3.41146	0.57	0.343431	1	108050	87	0	1	0	0	1	1	1	39.7489	1	0	1	1	0	1	1	3	0	0	0	0	1	0	0	1	1	0	1	0	0	0	1	0	0	0	3	0	0	0	49	1
12505	2008-12-01	550	236.814	2.54353	0.85	0.285332	1	12505	90	0	1	0	1	1	1	1	66.4316	0	0	1	0	0	0	1	3	0	0	0	1	1	1	0	0	1	0	1	0	0	0	0	0	0	0	4	0	0	0	19	0
28409	2009-02-17	250	123.762	2.21224	0.65	0.55704	1	28409	54	1	0	0	0	0	0	0	14.3016	1	0	0	1	0	1	1	3	0	1	0	0	0	0	0	0	0	0	0	0	0	0	0	0	0	0	2	0	0	1	67	1
165228	2007-11-26	200	64.257	1.81524	0.63	0.393057	0	26960	84	1	0	0	0	0	1	1	37.61	0	0	0	0	0	0	0	0	0	0	0	0	0	0	0	0	1	0	1	0	0	0	0	0	0	0	3	0	0	0	36	0
41654	2007-10-19	850	199.648	1.73584	0.39	0.270917	0	55354	84	0	1	0	1	1	1	1	30.5342	0	0	0	0	0	0	0	0	0	0	1	0	0	1	0	0	0	0	0	1	0	0	1	0	0	0	3	0	0	0	56	0
20473	2009-03-01	1390	176.789	3.15957	0.54	0.362211	1	20473	87	1	0	0	0	0	1	1	32.924	0	0	0	0	0	0	0	1	0	1	0	0	0	0	0	0	1	0	0	0	1	0	0	0	0	0	1	0	1	0	147	0
144166	1996-06-25	675	290.635	2.54353	0.58	0.55	1	144166	89	0	0	0	0	0	0	0	5.17241	1	0	0	0	1	0	0	1	0	0	1	0	0	0	0	0	1	0	0	0	1	0	0	0	1	0	2	0	0	0	62	0
95595	2001-08-31	125	116.55	1.17457	0.56	0.36	1	95595	76	1	0	0	0	0	1	1	35.7143	0	0	0	0	0	1	0	3	1	0	1	0	0	0	0	1	0	1	0	0	0	0	1	0	0	0	2	0	0	0	65	1
39895	2008-10-04	175	92.3483	2.07535	0.53	0.330152	0	9292	85	0	1	0	0	1	1	1	37.7071	0	0	0	0	0	0	1	2	0	0	0	1	0	0	0	0	0	0	0	0	0	0	0	0	0	0	4	0	0	0	23	0
63547	2009-07-04	3150	283.72	3.36217	0.5	0.278023	0	195091	71	1	1	0	1	1	1	1	44.3953	1	0	0	1	0	1	1	1	0	1	1	0	0	0	0	0	1	0	1	1	0	0	1	0	0	0	3	0	0	0	48	1
7006	2010-04-07	587.5	156.876	4.10141	0.36	0.28	1	7006	75	1	1	0	1	1	1	1	22.2222	0	0	0	0	1	0	0	2	0	0	0	0	0	0	0	0	0	0	0	0	0	1	1	0	0	0	1	0	1	0	121	0
56988	2011-06-09	1062.5	165.434	5.37181	0.69	0.51	0	34571	89	0	0	0	0	0	0	0	26.087	1	0	1	1	0	0	1	3	0	1	0	0	0	0	1	1	1	0	0	0	0	0	0	0	0	0	3	0	0	0	42	0
189175	2007-10-19	975	230.906	1.7112	0.7	0.234029	0	178029	87	0	1	0	1	1	1	1	66.5674	1	0	1	0	0	0	0	2	0	0	1	0	1	1	0	0	1	0	1	0	0	0	0	0	0	0	3	0	0	0	30	0
95003	2005-04-02	912.5	169.531	5.89475	0.51	0.33158	1	95003	91	1	1	0	0	1	1	1	34.9844	0	1	0	0	1	0	1	2	0	0	0	0	0	0	0	0	0	0	0	0	0	0	1	0	1	0	3	0	0	0	42	0
86323	1998-12-03	175	61.674	1.30325	0.6	0.459253	0	37028	55	1	0	0	0	0	0	1	23.4578	0	0	0	0	0	0	1	2	0	0	0	1	0	0	0	0	0	0	1	0	0	0	0	0	0	0	4	0	0	1	20	0
166046	2009-02-17	825	208.861	2.91315	0.49	0.262401	0	28409	54	1	1	0	1	1	1	1	46.4488	0	0	0	0	0	0	0	0	0	0	0	0	0	0	0	0	0	0	0	0	0	0	0	0	1	0	1	0	1	0	102	0
8024	2005-03-22	100	104.439	1.04863	0.59	0.38	0	189720	94	0	0	0	0	0	1	1	35.5932	1	0	1	1	0	0	0	1	0	1	0	1	1	1	0	0	1	0	1	0	0	0	1	0	0	0	3	0	0	0	49	0
38430	2009-03-16	650	83.5744	3.04731	0.49	0.426178	1	38430	88	0	0	0	0	0	0	1	13.0249	0	1	0	0	0	0	1	1	0	0	0	0	0	0	0	1	1	0	1	0	0	0	1	0	0	0	3	0	0	0	53	0
130145	1995-01-04	125	72.8863	1.87822	0.48	0.412558	0	161968	77	1	0	0	0	0	1	1	14.0504	1	0	0	0	0	0	0	0	0	0	0	0	0	1	0	0	0	0	1	0	0	0	0	0	0	0	2	0	0	0	60	0
160487	2000-11-04	112.5	108.173	1.13898	0.83	0.516603	1	160487	82	1	0	0	0	0	0	0	37.7587	0	0	1	0	1	0	0	2	0	1	0	0	0	0	0	0	0	1	0	0	0	0	0	0	1	0	3	0	1	0	42	0
178801	2009-01-09	1237.5	456.642	2.96791	0.47	0.332711	0	86928	61	0	1	0	0	1	1	1	29.2105	0	0	0	0	0	0	0	1	0	0	0	0	0	0	0	1	0	0	0	1	0	0	0	0	0	0	3	0	0	0	47	0
95784	2005-03-07	125	75.3012	1.81798	0.52	0.366667	0	93525	58	1	0	0	0	0	1	1	29.4872	0	0	0	0	0	0	0	0	0	0	0	0	0	0	0	0	0	0	0	0	0	0	0	0	0	0	2	0	0	0	87	0
87871	1999-01-03	375	280.374	1.46479	0.72	0.203157	1	87871	91	0	1	0	1	1	1	1	71.7838	1	0	1	1	0	0	1	3	0	1	0	0	0	1	0	0	1	0	0	0	0	0	1	0	0	0	4	0	0	0	28	0
22946	1997-07-15	937.5	250.167	4.10415	0.72	0.54	0	33582	56	1	0	0	0	0	0	0	25	0	0	0	0	0	0	0	1	0	0	0	0	0	0	0	0	0	0	0	0	1	0	0	0	1	0	2	0	0	0	89	0
32102	2008-05-22	450	263.93	1.86727	0.54	0.46	1	32102	63	1	0	0	0	0	0	1	14.8148	1	0	1	1	0	1	1	3	1	0	1	1	0	1	0	1	0	0	0	0	0	0	1	0	1	0	2	1	0	0	69	1
93525	2005-03-07	150	113.636	1.44562	0.48	0.379359	1	93525	58	1	0	0	0	0	1	1	20.967	0	0	0	0	0	0	0	0	0	0	0	0	0	0	0	0	0	0	0	0	0	0	0	0	0	0	2	1	0	0	74	1
98230	2010-01-02	2650	253.044	3.96999	0.47	0.242824	0	139468	82	1	1	0	1	1	1	1	48.3354	0	0	0	0	1	1	0	2	1	0	0	0	0	0	0	1	0	0	0	0	0	0	0	0	1	0	1	0	0	0	129	1
108787	2010-11-22	1600	181.509	2.71602	0.64	0.329444	0	97842	65	1	1	0	0	1	1	1	48.5244	0	0	0	0	0	0	0	0	0	0	0	0	0	0	0	0	0	0	0	0	0	0	0	0	0	0	2	0	0	0	62	0
32904	2003-04-06	775	101.373	4.43544	0.43	0.449238	1	32904	78	0	0	0	0	0	0	1	-4.47402	0	0	0	1	0	0	0	1	0	0	0	0	0	0	0	0	0	0	1	1	0	0	0	0	1	0	3	0	0	0	43	0
68933	2011-01-11	125	101.01	1.35527	0.38	0.31455	0	103326	77	0	1	0	0	1	1	1	17.2236	0	0	0	0	0	0	0	0	0	0	1	0	0	0	0	1	1	0	0	0	0	0	0	0	0	0	3	0	0	0	45	0
93243	1998-01-26	825	306.977	2.94327	0.54	0.255632	0	53597	86	0	1	0	1	1	1	1	52.6608	0	0	0	0	0	0	0	0	0	1	0	0	0	0	0	0	0	0	0	0	0	0	0	0	0	0	3	0	0	0	50	0
167512	2008-04-11	4800	369.16	2.04249	0.36	0.255442	0	5069	63	1	1	0	1	1	1	1	29.0438	0	0	0	0	0	1	1	1	1	0	1	0	0	0	0	1	0	0	1	0	0	0	0	0	0	0	2	1	0	0	77	1
136789	2009-08-31	525	316.265	1.81798	0.61	0.349402	0	160016	79	1	1	0	0	1	1	1	42.7209	0	0	0	0	0	0	1	0	0	0	1	0	0	0	0	0	0	0	0	1	0	0	0	0	0	0	3	0	0	0	47	0
111791	2008-07-17	1125	97.6562	1.74132	0.45	0.38	0	181312	72	1	0	0	0	0	1	1	15.5556	0	0	0	0	0	0	0	0	0	0	0	0	0	0	0	0	0	0	0	1	0	0	0	0	0	0	3	0	0	0	46	0
97146	2001-05-27	300	320.856	1.02398	0.4	0.26	0	88436	84	1	1	0	1	1	1	1	35	0	0	1	1	1	0	0	3	0	0	1	0	0	0	0	0	1	0	0	0	1	0	0	0	1	0	2	0	0	0	60	0
189148	1998-07-07	175	103.397	1.85358	0.44	0.36	0	152438	85	0	0	0	0	0	1	1	18.1818	0	0	0	0	0	0	0	0	0	0	0	0	0	1	0	0	1	0	1	1	0	0	0	0	0	0	3	0	0	0	52	0
133114	2010-10-23	1975	259.783	4.62162	0.48	0.327312	0	31549	73	0	1	0	0	1	1	1	31.81	1	0	1	0	0	1	1	3	1	0	1	0	0	0	0	1	0	0	1	0	0	0	1	0	1	0	3	1	0	0	59	1
92085	2009-12-17	591.75	90.8289	3.92619	0.66	0.435341	1	92085	93	0	0	0	0	0	0	1	34.0393	0	0	1	0	0	0	0	3	0	0	0	0	0	0	0	0	1	0	0	1	0	0	1	0	0	0	4	0	0	0	28	0
4502	2008-01-22	850	240.283	1.98773	0.85	0.267027	1	4502	65	1	1	0	1	1	1	1	68.585	0	1	1	1	0	0	0	2	0	0	1	1	0	0	1	1	0	0	0	0	0	0	0	0	0	0	3	0	1	0	45	0
49377	2003-06-10	137.5	106.589	1.41277	0.48	0.336835	0	1896	80	0	1	0	0	1	1	1	29.8259	0	0	0	0	0	0	1	2	0	0	1	0	0	0	0	0	1	0	0	0	0	0	0	0	0	0	4	0	0	0	21	0
91872	2010-09-25	175	142.566	1.34432	0.6	0.374899	0	116377	52	1	0	0	0	0	1	1	37.5168	0	0	0	0	0	0	1	2	0	0	1	0	0	0	0	0	0	0	1	0	0	0	0	0	0	0	3	0	0	1	38	0
145952	2010-12-06	700	75.3296	4.74209	0.52	0.408425	0	138883	82	1	0	0	0	0	1	1	21.4567	0	0	0	0	0	0	0	1	0	0	1	0	0	0	0	0	1	0	0	0	0	0	0	0	0	0	3	0	0	0	57	0
69434	2010-11-03	1977.75	273.737	4.77768	0.42	0.181776	0	176279	83	0	1	1	1	1	1	1	56.7201	0	0	0	0	0	0	1	1	0	0	1	1	0	0	0	0	0	1	1	0	0	0	0	0	0	0	3	0	0	0	57	0
167311	2003-04-01	1225	301.538	4.44913	0.62	0.311173	0	5955	83	1	1	0	0	1	1	1	49.8108	1	0	0	0	0	0	0	0	0	0	0	0	0	1	0	0	1	0	1	0	0	0	0	0	0	0	3	0	0	0	58	0
165236	2001-12-08	225	100.334	2.45592	0.49	0.371806	0	120472	77	1	0	0	0	0	1	1	24.1213	1	0	0	0	0	0	0	0	0	0	0	1	0	0	0	1	0	1	0	0	0	0	0	0	0	0	3	0	0	0	56	0
172160	2009-08-15	350	68.7961	3.47169	0.74	0.548985	0	86774	79	1	0	0	0	0	0	0	25.8128	1	0	1	0	0	1	1	3	1	0	1	0	0	0	0	0	1	0	0	0	0	0	0	0	0	0	3	1	1	1	45	1
91040	2004-05-07	450	297.521	1.65645	0.57	0.279604	1	91040	83	0	1	0	1	1	1	1	50.9467	0	0	1	0	0	0	1	3	0	0	0	1	1	0	0	0	1	0	1	0	0	0	0	0	0	0	3	0	0	0	36	0
60981	2010-07-02	475	40.8076	3.49633	0.5	0.50044	1	60981	52	1	0	0	0	0	0	0	-0.0880241	0	0	0	0	0	0	0	1	0	0	0	0	0	0	0	0	0	0	0	1	0	0	0	0	0	0	2	0	0	0	74	0
108455	2012-02-23	325	258.449	1.37718	0.54	0.400378	1	108455	42	1	0	0	0	0	1	1	25.8559	0	0	0	0	0	0	0	0	0	0	0	0	0	0	0	1	0	0	0	0	0	0	0	0	0	0	1	0	1	0	96	0
186352	2002-03-07	1725	332.05	5.68941	0.54	0.413888	0	179363	54	1	0	0	0	0	1	1	23.3542	0	0	0	0	0	0	0	0	0	0	1	0	0	0	0	0	0	0	1	0	0	0	0	0	1	0	2	0	0	0	79	0
179107	2002-04-24	1700	281.457	6.61483	0.63	0.330204	1	179107	89	1	1	0	0	1	1	1	47.5867	1	0	1	0	0	1	1	3	1	1	0	1	1	1	0	0	1	0	0	1	0	0	1	0	0	0	5	0	0	0	11	1
144807	2005-01-02	575	81.3583	7.74012	0.4	0.384184	0	102736	79	1	0	0	0	0	1	1	3.95397	0	0	0	0	0	0	0	0	0	0	0	0	0	0	0	0	0	0	1	0	0	0	0	0	0	0	3	0	1	0	43	0
153530	2004-12-26	350	95.3029	4.02201	0.51	0.372951	0	192882	80	1	0	0	0	0	1	1	26.8724	0	0	0	1	0	0	0	1	0	0	0	0	0	0	0	0	0	0	0	0	0	0	1	0	0	0	3	0	0	0	48	0
113491	2011-07-01	1075	124.602	5.22122	0.43	0.43847	0	102282	73	0	0	0	0	0	0	1	-1.96966	0	0	0	0	0	1	0	2	1	0	1	0	0	0	0	1	0	0	0	0	0	0	0	0	0	0	1	1	0	0	94	1
180816	2005-05-10	1725	305.58	6.18224	0.52	0.206338	0	18028	72	1	1	0	1	1	1	1	60.3196	0	0	0	0	0	0	0	1	0	0	0	0	0	0	0	0	0	0	0	0	0	0	0	0	0	0	1	0	0	0	111	0
153530	2007-12-11	525	82.3852	1.73584	0.51	0.368675	1	153530	83	1	0	0	0	0	1	1	27.7107	0	0	0	1	0	0	0	1	0	0	0	0	0	0	1	0	0	0	0	0	0	0	0	0	0	0	3	0	0	0	59	0
171006	2001-12-08	900	257.88	3.82214	0.61	0.349449	0	120472	77	1	1	0	0	1	1	1	42.7134	0	0	0	0	0	0	0	0	0	0	1	1	0	0	0	0	0	0	1	0	0	0	1	0	0	0	3	0	1	0	56	0
78407	2009-07-31	425	86.0324	3.46074	0.52		0	165228	86	1	0	0	0	0	0	0		1	0	0	1	0	1	1	1	0	0	1	0	0	0	0	1	1	1	0	0	0	0	1	0	0	0	3	0	0	0	34	1
86159	2000-12-21	250	102.775	2.664	0.49	0.398	0	175683	78	1	0	0	0	0	1	1	18.7755	1	0	0	0	0	0	0	1	0	0	0	0	0	0	0	1	0	0	1	0	0	0	0	0	0	0	3	0	0	0	48	0
35228	1997-04-17	350	113.544	3.37586	0.56	0.377129	0	176344	62	1	0	0	0	0	1	1	32.6555	0	0	0	0	0	0	0	0	0	0	0	0	0	0	0	0	0	0	0	1	0	0	0	0	1	0	2	0	0	0	63	0
77932	2004-10-08	200	97.4421	2.24784	0.41	0.395865	0	74248	75	1	0	0	0	0	1	1	3.44764	0	0	0	1	0	0	0	0	0	0	0	1	0	0	1	0	0	0	0	0	0	0	0	0	0	1	3	0	0	0	50	0
182864	2008-12-02	750	299.7	2.74066	0.37	0.23222	0	127081	79	0	1	0	1	1	1	1	37.2378	0	0	0	0	0	0	0	1	0	0	0	0	0	0	0	0	1	0	1	0	0	1	1	0	1	0	3	0	0	0	30	0
14716	2010-08-31	725	107.09	2.35735	0.43	0.329992	0	41762	72	1	1	0	0	1	1	1	23.2577	0	0	0	0	0	0	0	1	0	0	1	0	0	0	0	0	0	0	1	0	0	0	1	0	0	0	2	0	0	0	82	0
88451	2008-06-25	912.5	135.789	2.42033	0.6	0.397625	1	88451	89	1	0	0	0	0	1	1	33.7291	0	0	1	1	0	0	1	3	0	0	0	0	0	0	1	0	1	0	1	0	0	0	0	0	0	0	2	0	0	0	65	0
84631	2000-11-11	375	238.854	1.71942	0.83	0.26	1	84631	71	1	1	0	1	1	1	1	68.6747	1	1	1	1	0	0	0	2	0	0	0	1	1	1	0	0	1	0	0	0	0	0	0	0	0	0	4	0	0	0	18	0
51566	2003-08-18	162.5	97.1599	1.83167	0.47	0.366982	0	119897	80	1	0	0	0	0	1	1	21.9188	0	0	0	1	0	0	0	1	0	1	0	0	0	0	1	0	1	0	1	1	0	0	0	0	0	0	3	0	0	0	41	0
149744	1998-08-16	1287.5	324.716	4.34235	0.54	0.62	1	149744	63	1	0	0	0	0	0	0	-14.8148	1	0	0	0	0	0	0	2	0	0	0	1	0	0	0	0	0	0	1	0	1	0	0	0	1	0	3	0	0	0	57	0
30952	2008-09-23	175	85.3659	2.2451	0.84	0.53	0	136742	84	0	0	0	0	0	0	0	36.9048	0	0	0	0	0	0	0	1	0	0	1	0	0	0	0	0	0	0	0	1	0	0	0	0	0	0	3	0	0	0	44	0
169268	2011-05-20	300	101.868	3.22528	0.4	0.463134	0	51029	93	1	0	0	0	0	0	1	-15.7836	1	0	1	0	0	1	1	3	1	0	0	0	0	0	0	0	0	0	0	0	0	0	0	0	1	0	2	1	0	0	68	1
69363	2007-06-28	2025	185.482	1.44289	0.46	0.31	0	151838	91	1	1	0	0	1	1	1	32.6087	0	0	0	0	0	0	0	0	0	0	1	0	0	0	0	0	1	0	0	0	0	0	1	0	0	0	3	0	0	0	48	0
111667	2005-08-26	1325	145.524	9.97153	0.46	0.421251	0	34552	86	0	0	0	0	0	0	1	8.42368	0	0	0	0	0	0	1	0	0	0	0	0	0	0	0	0	0	0	0	0	0	0	0	0	0	0	3	0	0	0	56	0
134654	2005-04-02	1700	340.34	5.47038	0.81	0.395023	0	150667	85	0	0	0	0	0	1	1	51.2317	1	0	1	0	0	0	0	1	0	0	0	0	0	0	0	0	0	0	0	0	0	0	0	0	0	0	4	0	0	0	29	0
78407	2010-07-22	525	90.0515	4.43544	0.52	0.45	1	78407	87	1	0	0	0	0	0	1	13.4615	1	0	0	1	0	1	1	1	0	0	1	0	0	0	0	1	0	1	0	0	0	0	1	0	0	0	3	0	0	0	37	1
110689	2007-08-06	175	67.4374	1.08422	0.62	0.355214	0	137214	87	0	1	0	0	1	1	1	42.7074	1	0	1	0	0	1	1	3	1	0	1	0	0	1	0	1	1	0	1	0	1	0	0	0	0	0	4	1	1	0	17	1
86700	1997-02-04	200	109.739	1.99595	0.85	0.48	1	86700	81	1	0	0	0	0	0	1	43.5294	1	0	1	1	0	0	1	3	0	1	1	0	0	0	0	0	1	0	0	0	0	0	0	0	0	0	4	0	0	0	25	0
104282	2011-01-29	1225	92.0188	4.9666	0.57	0.381118	0	14604	86	0	0	0	0	0	1	1	33.1373	0	0	1	0	0	0	0	3	0	0	1	0	0	0	0	1	0	0	0	0	0	0	0	0	1	0	2	0	1	0	75	0
152622	2010-07-15	1312.5	327.511	4.3889	0.43	0.230583	0	72031	69	1	1	0	1	1	1	1	46.3762	0	0	0	0	0	0	0	1	0	0	0	0	0	0	0	1	0	0	0	1	0	0	0	0	0	0	2	0	0	0	84	0
124808	2008-11-11	875	62.2222	2.39568	0.55	0.440983	0	158501	61	1	0	0	0	0	0	1	19.8213	0	0	0	0	0	0	1	0	1	0	0	0	0	0	0	1	0	0	0	0	0	0	0	0	0	0	2	1	1	0	68	1
801	2009-03-05	525	72.0906	2.9022	0.66	0.482413	1	801	71	0	0	0	0	0	0	0	26.9071	0	0	0	0	0	0	0	0	1	0	0	0	0	0	0	0	1	0	0	1	0	0	0	0	0	0	4	0	0	0	18	1
59759	2009-06-12	300	22.4635	1.0541	0.4	0.381656	0	84318	58	1	0	0	0	0	1	1	4.58598	0	0	0	0	0	0	0	0	0	0	0	1	0	0	0	0	0	0	0	0	0	0	1	0	0	0	3	0	0	0	55	0
77385	2005-08-31	975	115.624	7.30752	0.56	0.404976	0	58976	84	0	0	0	0	0	1	1	27.6828	0	1	0	0	0	0	0	1	0	0	0	0	0	0	0	0	0	0	0	0	0	0	0	0	0	0	3	0	0	0	50	0
192877	2003-03-16	600	80.0534	4.8078	0.44	0.383365	0	178049	80	1	0	0	0	0	1	1	12.8717	0	0	0	0	0	0	0	1	0	0	1	1	0	1	0	0	0	0	0	1	0	0	1	0	0	0	3	0	0	0	53	0
164043	1998-12-18	575	122.601	5.13635	0.46	0.296572	0	196962	94	0	1	0	1	1	1	1	35.5279	0	0	0	0	1	1	0	1	0	0	0	0	0	0	0	0	1	0	0	0	0	0	0	0	0	0	4	1	0	0	19	1
106975	1998-07-01	300	316.623	1.03767	0.48	0.250085	0	130720	73	1	1	0	1	1	1	1	47.899	0	0	0	0	0	0	0	0	0	0	0	0	0	0	0	0	0	0	0	1	1	0	0	0	0	0	3	0	0	0	40	0
3769	2005-02-01	325	63.8821	2.9816	0.53	0.45689	1	3769	73	1	0	0	0	0	0	1	13.7944	1	0	1	1	0	0	1	1	0	0	1	1	0	1	0	0	1	0	0	0	0	0	1	0	0	0	2	0	1	0	62	0
137341	2007-03-02	2070	238.205	1.05684	0.51	0.274056	0	40611	68	1	1	0	1	1	1	1	46.2636	0	0	0	0	0	0	0	0	0	0	0	0	0	0	0	0	0	0	0	0	0	0	0	0	0	0	2	0	1	0	83	0
87364	2002-02-14	150	62.8931	2.61198	0.62	0.297713	0	36890	72	1	1	0	1	1	1	1	51.9817	0	0	0	1	0	0	1	3	0	0	0	0	0	0	0	0	1	0	0	0	0	0	0	0	0	0	5	0	1	1	5	0
153041	2011-03-29	275	120.35	2.50246	0.89	0.409715	0	124623	83	0	0	0	0	0	1	1	53.9646	0	0	0	0	0	0	0	3	0	0	0	1	0	0	0	1	1	0	1	0	0	0	1	0	0	0	4	0	0	1	23	1
65233	1999-02-17	975	174.81	6.10831	0.57	0.291728	0	175938	47	1	1	0	1	1	1	1	48.8196	0	1	0	0	0	0	0	1	0	0	0	0	0	0	0	0	0	0	0	1	0	0	0	0	0	0	2	0	0	0	74	0
160576	2009-12-31	706.75	97.7186	3.99463	0.73	0.525999	0	21744	75	1	0	0	0	0	0	0	27.9453	1	0	0	0	0	0	1	0	0	0	0	1	0	0	0	1	0	0	1	0	0	0	1	1	0	0	3	0	0	0	47	0
86323	1999-07-23	250	73.1529	1.93845	0.6	0.465266	0	137867	56	1	0	0	0	0	0	1	22.4556	0	0	0	0	0	0	1	2	0	0	0	1	0	0	0	0	0	0	1	0	1	0	0	0	0	0	4	0	0	1	19	0
95003	2002-06-17	587.5	207.414	3.10207	0.51	0.281644	0	100479	88	1	1	0	1	1	1	1	44.7757	0	0	0	0	1	0	1	1	0	0	0	0	0	0	0	0	0	0	0	0	1	0	1	0	1	0	3	0	0	0	50	0
42800	2003-03-27	1875	287.687	5.27324	0.55	0.317499	1	42800	77	1	1	0	0	1	1	1	42.2729	1	1	0	1	0	1	1	3	0	1	0	0	0	1	0	0	1	0	0	0	0	0	0	0	0	0	3	1	0	0	53	1
94007	2012-01-27	525	77.2627	2.65031	0.46	0.36	0	170519	75	1	0	0	0	0	1	1	21.7391	0	0	0	0	0	0	0	0	0	0	0	0	0	0	0	0	0	0	0	0	0	0	0	0	0	0	2	0	0	0	89	0
17382	2001-02-28	375	82.8272	4.95838	0.62	0.502768	0	22222	79	1	0	0	0	0	0	0	18.9084	0	0	0	0	1	0	0	1	0	0	1	0	0	0	0	1	1	0	0	0	0	0	1	0	1	0	4	0	1	0	23	0
161628	2000-07-14	862.5	173.891	5.43204	0.6	0.39023	0	100622	63	1	0	0	0	0	1	1	34.9617	0	0	0	0	0	0	1	0	0	0	1	1	0	0	0	0	0	1	0	0	0	0	0	0	0	0	2	0	0	0	75	0
108134	1999-02-11	537.5	140.065	4.20272	0.5	0.326345	0	53707	66	1	1	0	0	1	1	1	34.731	0	0	0	1	0	0	0	0	0	0	0	1	0	0	1	0	0	0	1	0	0	0	0	0	0	0	2	0	0	0	88	0
31797	2012-02-23	450	482.574	1.02125	0.42	0.45446	0	108455	42	1	0	0	0	0	0	1	-8.2047	0	0	0	0	0	0	0	0	0	0	0	0	0	0	0	0	0	0	0	0	0	0	0	0	0	0	1	0	0	0	107	0
86136	2008-12-01	650	87.4538	2.7215	0.58	0.33	0	12505	90	0	1	0	0	1	1	1	43.1034	0	0	0	0	0	0	1	0	0	0	0	0	0	0	0	0	1	0	0	0	0	0	0	0	0	0	3	0	0	0	48	0
144738	2003-09-05	915	434.679	2.30533	0.64	0.308155	0	178567	88	1	1	0	0	1	1	1	51.8507	1	0	0	0	0	0	0	0	0	0	0	1	0	1	0	0	1	0	1	0	1	0	1	0	0	0	3	0	0	0	59	0
193420	2009-09-10	350	105.581	3.63049	0.47	0.42	0	193923	79	1	0	0	0	0	1	1	10.6383	1	0	1	0	0	0	1	3	0	0	1	1	0	0	0	1	1	0	0	0	0	0	1	0	0	0	5	0	0	0	13	0
85681	2009-05-08	600	107.817	3.11302	0.61	0.396992	0	82591	74	1	0	0	0	0	1	1	34.9194	1	0	0	1	0	0	0	1	0	0	0	0	0	0	0	1	0	1	1	0	0	0	0	0	0	0	3	0	0	0	59	0
102736	2005-01-02	700	94.2127	8.13712	0.61	0.500947	1	102736	79	1	0	0	0	0	0	0	17.8776	0	0	1	1	1	1	0	3	1	1	1	0	0	0	0	1	1	0	0	0	0	0	0	0	1	0	3	1	0	0	50	1
141279	2009-12-20	500	268.097	2.04249	0.72	0.195042	0	158430	68	0	1	1	1	1	1	1	72.9109	0	0	0	0	0	0	1	1	0	0	1	0	0	0	0	0	1	0	0	0	0	0	0	0	0	0	3	0	0	0	39	0
154035	1999-02-04	725	291.165	2.72697	0.69	0.453147	0	30349	83	1	0	0	0	0	0	1	34.3265	0	0	0	0	0	0	1	0	0	0	0	1	0	0	0	0	0	0	0	0	0	0	0	0	0	0	3	0	0	0	50	0
46081	2007-07-31	250	103.842	1.54967	0.5	0.33266	0	155270	69	0	1	0	0	1	1	1	33.468	0	0	0	0	0	0	0	0	0	0	0	0	0	0	0	0	0	0	0	0	0	0	0	0	0	0	3	0	0	0	36	1
102268	2001-12-31	1025	165.59	6.7791	0.48	0.349645	0	74315	64	1	1	0	0	1	1	1	27.1573	0	0	0	0	0	0	0	0	0	1	0	0	0	0	0	0	0	0	1	0	0	0	0	0	0	0	2	0	0	0	78	0
84669	2010-04-07	1575	252.91	4.03844	0.53	0.33217	0	7006	75	1	1	0	0	1	1	1	37.3265	1	0	1	1	0	0	0	1	1	1	0	0	0	0	1	1	0	0	1	0	0	0	1	0	0	0	1	1	0	0	97	1
79557	2008-02-15	900	92.2367	1.32516	0.64	0.542523	0	52587	79	1	0	0	0	0	0	0	15.2308	1	0	1	0	0	0	1	2	0	1	1	1	1	0	0	1	1	0	0	1	0	0	1	0	0	0	4	0	1	0	29	0
92793	2010-08-24	400	61.6333	2.16844	0.48	0.469334	0	68941	75	1	0	0	0	0	0	1	2.22206	1	0	1	0	0	1	0	2	0	0	1	1	0	0	0	1	1	0	0	0	0	0	1	0	0	0	2	1	0	0	85	1
109701	1995-06-06	125	100.402	1.36349	0.44	0.423035	0	187072	76	1	0	0	0	0	0	1	3.85559	1	0	0	0	0	0	0	1	0	0	0	0	0	0	1	0	1	0	0	0	0	0	0	0	0	0	3	0	0	0	49	0
148683	2009-02-02	887.5	90.6075	2.92958	0.45	0.40851	1	148683	81	1	0	0	0	0	1	1	9.21996	0	0	0	0	0	0	0	1	0	0	1	0	0	0	0	0	0	0	0	0	1	0	0	0	0	0	3	0	0	0	58	0
84571	2003-10-18	500	126.582	1.32789	0.62	0.472481	1	84571	88	1	0	0	0	0	0	1	23.7935	0	0	1	0	0	1	0	3	0	0	0	0	0	1	0	0	0	0	1	1	0	0	0	0	0	0	3	1	0	0	45	1
33971	2000-09-11	1687.5	272.068	6.79279	0.45	0.212892	0	120977	81	1	1	0	1	1	1	1	52.6907	1	0	0	0	0	0	0	0	0	0	0	1	0	0	0	0	1	0	0	0	0	0	0	0	0	0	3	0	0	0	44	0
84318	2009-06-12	1600	140.228	3.3211	0.47	0.436132	1	84318	58	1	0	0	0	0	0	1	7.20597	0	1	0	0	1	1	1	3	0	0	1	0	1	0	0	0	0	0	1	0	1	0	1	0	1	0	3	0	0	0	52	1
131744	2007-09-30	987.5	170.848	1.73037	0.48	0.3335	1	131744	95	0	1	0	0	1	1	1	30.5208	0	0	0	0	0	0	0	0	0	0	1	0	0	0	0	0	1	1	1	1	0	0	0	0	0	0	3	0	0	0	35	0
181717	2008-09-23	450	196.721	2.5052	0.61	0.320174	0	136742	84	0	1	0	0	1	1	1	47.5125	0	0	0	0	0	0	0	0	0	0	0	0	0	0	0	0	1	0	0	0	0	0	0	0	1	0	3	0	0	0	36	0
146462	2000-08-17	500	96.5251	5.67298	0.54	0.367853	0	69901	82	1	0	0	0	0	1	1	31.879	0	0	0	0	0	0	0	0	0	0	0	1	0	0	0	0	0	0	0	0	0	0	0	0	0	0	2	0	1	0	69	0
94483	1999-12-25	750	249.584	3.29099	0.65	0.436712	0	129683	74	1	0	0	0	0	0	1	32.8135	1	0	0	0	0	0	0	3	0	0	0	0	0	0	0	0	1	0	1	1	0	0	0	0	1	0	3	0	0	0	36	0
147735	2008-11-30	2675	216.995	2.86661	0.58	0.405953	1	147735	64	1	0	0	0	0	1	1	30.0082	1	0	1	1	1	1	1	3	0	1	1	1	1	1	0	1	1	1	0	0	0	0	1	0	0	0	4	0	0	0	17	1
95635	2009-05-18	750	253.807	3.23623	0.5	0.225078	0	1941	79	1	1	0	1	1	1	1	54.9843	0	0	0	0	0	0	1	3	0	0	0	1	0	0	0	0	0	0	1	0	0	0	0	0	0	0	4	0	0	1	23	0
83203	2012-05-07	450	274.39	1.79608	0.83	0.477652	0	109270	71	1	0	0	0	0	0	1	42.4515	0	0	0	1	0	0	1	1	0	1	1	1	0	0	1	0	1	1	0	0	0	0	0	0	0	0	2	0	0	0	70	0
82497	2007-11-10	530	82.7156	1.82072	0.53	0.516789	1	82497	85	0	0	0	0	0	0	0	2.49269	1	0	0	0	0	1	1	3	0	0	1	0	0	1	0	1	1	0	0	0	0	0	0	0	0	0	4	0	1	0	18	1
136717	2007-11-18	975	189.873	1.65918	0.61	0.261776	0	8646	88	1	1	0	1	1	1	1	57.0859	0	0	0	0	0	0	0	0	0	0	0	0	0	0	0	0	1	0	0	0	0	0	0	0	0	0	3	0	0	0	32	0
10598	2007-10-22	325	43.9338	1.48396	0.46	0.442737	0	8260	62	1	0	0	0	0	0	1	3.75276	0	0	0	0	0	0	0	0	0	0	1	0	0	0	0	1	0	0	0	0	0	0	0	0	0	0	2	0	0	0	74	0
8260	2007-10-22	375	125.523	1.70847	0.48	0.469219	1	8260	62	1	0	0	0	0	0	1	2.2461	0	0	1	1	0	1	1	3	0	0	1	1	0	0	1	0	0	0	0	1	0	0	0	0	0	0	3	0	1	0	59	1
82080	2010-10-27	1402.5	109.165	3.0035	0.52	0.395741	0	110817	70	1	0	0	0	0	1	1	23.896	0	0	0	0	0	0	0	0	1	0	0	0	0	0	0	1	0	0	0	0	0	0	0	0	0	0	3	1	1	0	57	1
179934	2008-12-15	575	85.1221	2.92137	0.36	0.405706	0	93571	56	1	0	0	0	0	1	1	-12.696	0	0	0	0	0	0	0	0	0	0	0	0	0	0	0	0	0	0	0	0	0	0	0	0	0	0	2	0	0	0	71	0
57047	2009-08-15	525	172.84	3.32658	0.61	0.494693	0	86774	79	1	0	0	0	0	0	0	18.9028	0	0	0	1	0	0	1	3	0	0	1	0	0	0	0	0	0	0	0	1	0	0	1	0	1	0	3	0	0	0	50	0
81965	1997-10-23	600	298.137	2.20403	0.43	0.334923	0	101081	73	1	1	0	0	1	1	1	22.1109	0	0	0	0	0	0	0	0	1	1	0	0	0	0	0	0	0	0	0	0	0	0	0	0	0	0	2	0	0	0	62	1
173788	2010-10-27	450	303.541	1.62359	0.6	0.28	0	110817	70	1	1	0	1	1	1	1	53.3333	0	0	0	0	0	0	0	0	0	0	1	1	0	0	0	1	0	0	0	0	0	0	0	0	0	0	2	0	0	0	67	0
53707	1999-02-11	600	289.855	2.267	0.65	0.243822	1	53707	66	1	1	0	1	1	1	1	62.4889	1	0	1	0	0	0	0	1	0	1	1	0	0	0	0	0	1	1	0	0	0	0	0	0	0	0	3	0	0	0	37	0
179662	2004-10-19	150	113.208	1.4511	0.56	0.317378	0	105804	90	0	1	0	0	1	1	1	43.3253	0	0	1	0	1	1	1	3	0	0	0	0	0	0	0	1	1	0	1	0	0	0	0	0	0	0	4	0	0	0	24	1
113547	2000-07-23	775	145.882	2.92958	0.71	0.445777	1	113547	56	1	0	0	0	0	0	1	37.2146	0	0	0	0	0	0	0	1	0	0	0	0	0	0	0	0	0	0	0	0	0	0	1	0	0	0	2	0	0	0	73	0
177630	1999-09-04	200	180.18	1.21564	0.56	0.371643	0	2070	54	1	0	0	0	0	1	1	33.6352	0	0	0	0	0	0	0	0	0	0	0	0	0	0	0	0	0	0	0	0	0	0	0	0	0	0	2	0	0	0	78	0
196984	2000-12-19	425	99.5899	4.67364	0.38	0.482447	0	113905	85	1	0	0	0	0	0	0	-26.9599	0	0	1	1	1	0	0	2	0	1	0	1	0	0	1	0	1	0	0	0	0	0	0	0	0	0	3	0	0	0	40	0
40053	2000-07-23	200	116.11	1.88643	0.61	0.405208	0	113547	56	1	0	0	0	0	1	1	33.5724	0	0	0	0	0	0	1	0	0	0	1	0	0	0	0	0	0	0	0	0	0	0	0	0	0	0	2	0	1	0	66	0
163052	2009-03-24	1425	265.363	3.0829	0.73	0.36	0	48321	73	1	0	0	0	0	1	1	50.6849	1	0	1	1	1	0	0	2	0	0	0	0	1	0	1	1	1	0	0	0	0	0	0	0	0	0	3	0	0	0	42	0
80727	2007-09-30	263.75	84.4	1.70299	0.46	0.287877	0	131744	95	0	1	0	1	1	1	1	37.4181	0	0	0	1	0	0	0	2	0	0	0	0	0	0	0	0	0	0	0	0	0	0	1	0	0	0	3	0	0	0	38	0
87607	2005-05-09	625	114.995	5.95225	0.48	0.393652	0	149380	53	1	0	0	0	0	1	1	17.9893	0	0	0	0	0	0	0	0	0	0	0	0	0	0	0	0	0	0	0	0	0	0	0	0	0	0	2	0	0	0	66	0
196629	2007-10-01	1150	237.236	1.63728	0.49	0.346416	0	14185	66	1	1	0	0	1	1	1	29.3029	0	0	0	0	0	0	0	0	0	0	0	0	0	0	0	0	0	0	0	1	0	0	0	0	0	0	2	0	0	0	70	0
31190	2008-07-25	1095	202.403	2.53806	0.65	0.55445	0	72721	57	1	0	0	0	0	0	0	14.7	0	0	1	0	0	0	0	2	0	0	0	0	1	0	0	0	1	0	0	0	0	0	0	0	0	0	2	0	1	0	80	0
46495	2005-02-12	100	57.4713	1.9056	0.78	0.527918	1	46495	81	1	0	0	0	0	0	0	32.3182	1	0	1	1	1	0	1	2	0	1	1	0	0	0	0	1	1	0	0	0	1	0	1	0	1	0	2	0	0	0	64	0
77410	2004-12-26	325	56.5463	1.91381	0.5	0.459163	0	192882	80	1	0	0	0	0	0	1	8.1674	1	0	0	1	0	0	0	0	0	1	0	0	0	0	1	0	1	0	0	1	1	0	1	0	0	0	2	0	0	0	68	0
75852	2003-06-10	750	159.574	4.34235	0.7	0.419371	0	1896	80	0	0	0	0	0	1	1	40.0898	0	0	0	0	0	0	0	3	0	0	0	0	1	0	0	0	1	0	0	0	0	0	0	0	0	0	4	0	0	0	29	0
182167	2001-05-30	200	43.0802	1.79608	0.5	0.331261	0	19469	78	0	1	0	0	1	1	1	33.7477	0	0	0	0	0	0	0	0	0	0	1	0	0	0	0	0	0	0	0	0	0	0	0	0	0	0	2	0	0	0	79	0
189175	2004-06-09	375	324.675	1.26492	0.7	0.27	0	167854	84	0	1	0	1	1	1	1	61.4286	0	0	1	0	0	0	0	2	0	0	0	1	0	1	0	0	1	0	0	0	0	0	0	0	0	0	3	0	0	0	30	0
149287	2010-06-14	100	102.564	1.06779	0.46	0.34	0	135367	68	1	1	0	0	1	1	1	26.087	1	0	0	0	0	0	0	1	0	0	0	1	0	0	0	0	0	0	0	1	0	0	0	0	0	0	2	0	0	0	80	0
98289	2009-05-11	525	35.4371	1.08422	0.44	0.424115	0	164213	71	1	0	0	0	0	0	1	3.61032	1	0	0	0	1	0	0	1	0	0	0	0	0	0	0	0	0	0	0	0	0	0	1	0	1	0	2	0	0	0	64	0
146473	1997-10-20	200	80.0801	2.73519	0.62	0.459304	0	14056	75	0	0	0	0	0	0	1	25.9187	1	0	1	0	0	1	1	3	0	0	1	0	0	0	0	0	0	0	0	0	0	0	0	0	0	0	3	1	0	0	44	1
120754	2008-03-16	600	59.0406	1.96857	0.52	0.363756	1	120754	52	1	0	0	0	0	1	1	30.0469	0	0	0	0	0	0	1	2	0	0	1	0	1	0	0	0	0	1	0	1	0	0	0	0	0	0	2	0	1	0	67	0
79136	2012-01-02	325	138.741	2.56544	0.59	0.366707	1	79136	67	1	0	0	0	0	1	1	37.8463	1	0	0	1	0	1	1	3	1	0	1	0	0	0	1	1	0	0	1	0	0	0	0	0	0	0	3	1	0	0	43	1
79110	1999-07-23	250	109.409	2.50246	0.7	0.56	0	137867	56	1	0	0	0	0	0	0	20	0	0	0	0	0	0	1	2	0	0	1	0	0	0	0	0	1	0	0	0	0	0	0	0	0	0	4	0	0	1	15	0
76390	2003-11-23	475	107.832	4.82422	0.63	0.37991	0	54196	78	0	0	0	0	0	1	1	39.6968	0	0	1	1	0	0	1	2	0	1	1	0	1	0	1	0	0	0	0	0	0	0	0	0	0	0	3	0	0	0	42	0
145950	1997-06-09	185	98.1432	2.0644	0.37	0.288078	0	57519	69	1	1	0	1	1	1	1	22.1412	0	0	0	0	0	0	0	0	0	0	0	0	0	0	0	0	0	0	0	0	0	0	0	0	0	0	2	0	1	0	75	0
112785	1998-01-26	337.5	220.588	1.67561	0.53	0.290691	0	53597	86	0	1	0	1	1	1	1	45.1526	1	0	1	1	0	0	0	3	0	0	0	0	0	0	0	0	1	0	0	0	0	0	1	0	0	0	4	0	0	0	28	0
78487	2012-01-27	900	224.159	4.39711	0.55	0.410411	0	170519	75	1	0	0	0	0	1	1	25.3798	0	1	0	0	0	0	1	1	0	0	1	0	0	0	0	0	0	0	0	0	0	1	1	0	0	0	3	0	0	0	57	0
142735	2004-01-03	2625	305.144	9.4212	0.49	0.258002	1	142735	78	1	1	0	1	1	1	1	47.3466	0	0	0	0	0	0	0	1	0	0	0	0	0	0	0	0	1	1	0	0	0	0	0	0	0	0	3	0	0	0	33	0
136797	2004-05-13	637.5	195.402	3.57299	0.4	0.297079	0	161582	72	1	1	0	1	1	1	1	25.7302	1	0	1	1	0	0	1	1	0	1	1	1	1	0	1	0	0	0	0	0	0	0	0	0	0	0	3	0	0	0	54	0
17012	2000-07-23	900	203.16	4.8516	0.5	0.409249	0	113547	56	1	0	0	0	0	1	1	18.1502	0	0	0	0	0	0	0	0	0	0	0	0	0	0	0	0	0	0	1	1	0	0	0	0	0	0	2	0	0	0	62	0
147577	2002-03-05	1125	196.85	6.2589	0.6	0.430141	0	159953	83	0	0	0	0	0	0	1	28.3099	0	0	0	0	0	0	0	0	0	0	0	1	0	1	0	0	0	0	0	0	0	0	0	0	0	0	3	0	0	0	47	0
168406	2000-03-28	1287.5	227.273	6.20414	0.58	0.291057	0	185151	69	1	1	0	1	1	1	1	49.8177	0	0	0	0	0	0	0	2	0	0	0	1	0	0	0	0	1	0	1	0	0	0	0	0	0	0	5	0	0	0	6	0
42177	2001-05-30	500	91.9118	3.19516	0.51	0.407451	0	44381	85	1	0	0	0	0	1	1	20.1076	0	0	0	0	0	0	0	0	0	1	0	0	0	0	0	0	0	0	0	1	0	0	0	0	0	0	3	0	0	0	56	0
103411	2011-06-30	1175	78.6348	5.25134	0.56	0.434278	0	170010	66	0	0	0	0	0	0	1	22.4504	0	0	0	0	0	0	1	2	0	0	0	1	0	0	0	1	0	1	0	0	0	0	0	0	0	0	3	0	0	1	38	0
78388	2000-09-11	300	116.618	2.81733	0.45	0.341247	0	120977	81	1	1	0	0	1	1	1	24.1674	0	0	0	0	0	0	0	0	0	0	0	0	0	0	0	0	0	0	0	0	0	0	0	0	0	0	3	0	0	0	51	0
78358	1995-04-13	125	120.482	1.13624	0.63	0.408882	1	78358	86	0	0	0	0	0	1	1	35.0981	0	0	0	0	0	0	0	1	0	1	0	0	0	0	0	0	1	0	0	0	0	0	1	0	1	0	3	0	0	0	40	0
56419	1999-02-04	160	103.393	1.69478	0.5	0.440911	0	30349	83	1	0	0	0	0	0	1	11.8178	0	0	0	0	0	0	0	0	0	0	0	1	0	1	0	0	1	0	1	0	0	0	1	0	0	0	3	0	1	0	57	0
33434	2003-08-20	975	359.779	2.96791	0.64	0.525507	0	188082	77	1	0	0	0	0	0	0	17.8895	0	0	0	1	0	0	0	0	0	1	0	0	0	0	1	0	0	0	0	1	0	0	0	0	0	0	3	0	1	0	40	0
33485	2011-11-30	350	102.414	3.74274	0.55	0.322294	0	147131	80	0	1	0	0	1	1	1	41.4011	0	0	1	0	0	0	1	3	0	0	1	1	0	0	0	0	0	0	1	1	0	0	0	1	0	0	3	0	0	0	33	0
33971	1995-06-06	412.5	296.23	1.52502	0.45	0.226241	0	187072	76	1	1	0	1	1	1	1	49.7241	1	0	0	0	0	0	0	0	0	1	0	0	0	0	0	0	1	0	0	0	0	0	0	0	0	0	3	0	0	0	36	0
130107	1994-11-06	375	364.078	1.12803	0.6	0.31	0	151817	85	1	1	0	0	1	1	1	48.3333	0	0	0	0	0	0	0	0	0	1	0	0	0	0	0	0	1	0	0	0	1	0	0	0	0	0	2	0	0	0	65	0
120456	2004-02-04	725	242.07	3.28004	0.6	0.460478	0	44407	82	1	0	0	0	0	0	1	23.2537	0	0	0	0	0	0	1	0	0	0	0	1	0	0	0	0	0	0	0	0	0	0	1	0	0	0	3	0	0	0	48	0
120472	2001-04-21	375	97.7199	1.61264	0.51	0.477249	0	163503	77	1	0	0	0	0	0	1	6.42181	0	0	0	0	0	1	1	3	1	0	1	0	0	0	0	0	0	1	1	0	0	0	1	0	0	0	3	0	0	0	30	1
78388	2004-08-06	625	101.874	6.71887	0.45	0.322918	1	78388	85	1	1	0	0	1	1	1	28.2406	0	1	0	0	0	0	0	1	0	0	0	0	0	0	0	0	0	1	0	0	0	1	0	0	0	0	3	0	0	0	58	0
174746	2005-07-04	1000	92.1022	4.75304	0.65	0.397005	0	119928	78	1	0	0	0	0	1	1	38.9223	0	0	0	0	0	1	0	2	0	0	0	0	0	0	0	0	0	0	0	0	0	0	0	0	0	0	3	1	0	0	54	1
191382	1998-10-09	150	30.896	1.03494	0.51	0.463784	1	191382	75	1	0	0	0	0	0	1	9.06189	1	0	1	1	0	1	1	3	0	0	0	1	0	1	0	0	1	0	0	1	0	0	0	0	0	0	5	0	0	1	9	1
182818	2008-04-16	1050	191.344	2.20677	0.45	0.338903	0	182821	84	0	1	0	0	1	1	1	24.6883	0	0	0	1	0	1	0	2	0	0	1	0	0	0	0	1	1	0	0	1	0	0	1	0	0	0	2	0	0	0	89	1
76431	2010-04-13	325	96.7982	3.67703	0.51	0.34877	0	8144	79	1	1	0	0	1	1	1	31.6137	0	0	0	0	0	0	0	1	0	0	0	0	0	0	0	0	0	0	0	0	0	0	1	0	0	0	1	0	0	0	111	0
122073	2000-11-11	300	106.762	3.07743	0.49	0.426063	0	84631	71	1	0	0	0	0	0	1	13.0483	1	0	0	0	0	0	0	1	0	0	0	1	0	0	0	1	0	0	0	0	0	0	1	0	0	0	2	0	0	0	73	0
112253	2000-12-30	1575	268.886	6.41496	0.44	0.43245	0	142714	78	1	0	0	0	0	0	1	1.71585	0	0	0	0	0	0	0	0	0	0	0	0	0	0	0	0	0	0	0	0	0	0	0	0	0	0	2	0	0	0	75	0
148167	2009-01-13	350	88.2724	3.03088	0.48	0.377391	0	67842	76	1	0	0	0	0	1	1	21.3768	0	0	0	0	0	0	0	0	1	0	1	1	0	0	0	0	0	1	1	0	0	0	0	0	0	0	2	0	0	0	76	1
75839	2002-08-05	1650	263.684	6.85303	0.52	0.384353	0	21043	81	1	0	0	0	0	1	1	26.0859	0	0	0	0	1	0	0	1	0	1	0	0	1	1	0	1	1	0	1	0	0	0	1	0	0	0	2	0	0	0	69	0
165973	2005-03-07	300	100.503	3.26908	0.59	0.367085	0	93525	58	1	0	0	0	0	1	1	37.7822	0	0	0	1	0	0	0	0	0	0	1	1	0	0	0	1	1	0	1	0	0	0	0	0	0	0	2	0	0	0	67	0
136742	2008-09-23	150	82.8729	1.98226	0.69	0.564929	1	136742	84	0	0	0	0	0	0	0	18.1262	0	0	1	1	0	0	0	1	0	1	1	0	1	1	1	0	1	0	0	0	0	0	0	0	1	0	3	0	1	0	31	0
60288	2001-07-29	250	210.526	1.30051	0.62	0.442727	0	143899	55	1	0	0	0	0	0	1	28.5924	0	0	1	1	0	1	1	3	0	0	1	0	1	0	0	0	1	0	0	1	0	0	0	0	0	0	2	1	1	0	61	1
149674	2003-04-06	1262.5	161.6	8.55602	0.5	0.43067	0	32904	78	0	0	0	0	0	0	1	13.8659	0	0	0	0	0	0	0	0	0	0	1	0	0	0	0	1	0	0	0	0	0	0	0	0	0	0	3	0	1	0	49	0
16851	2004-11-01	125	123.153	1.1116	0.39	0.361798	0	55858	86	0	0	0	0	0	1	1	7.23135	0	0	1	0	0	0	0	1	0	1	1	0	0	0	0	0	1	0	0	1	0	0	0	0	0	0	3	0	1	0	44	0
196984	2003-10-18	675	98.5401	7.50192	0.38	0.482447	0	84571	88	1	0	0	0	0	0	0	-26.9599	0	0	1	1	1	0	0	2	0	0	0	1	0	0	1	0	1	0	0	0	0	0	0	0	0	0	3	0	0	0	41	0
103206	1994-12-26	200	138.648	1.57978	0.6	0.439091	1	103206	83	1	0	0	0	0	0	1	26.8182	1	0	1	0	0	0	0	1	0	1	1	0	0	1	0	0	1	0	1	0	0	0	0	0	0	0	4	0	0	0	27	0
160566	2008-05-12	150	109.89	1.49491	0.52	0.38	0	157735	76	1	0	0	0	0	1	1	26.9231	0	0	0	0	0	0	0	2	0	0	1	1	0	0	0	1	0	0	0	1	0	0	0	0	0	0	3	0	0	0	40	0
115088	2007-05-09	150	69.2042	1.25945	0.62	0.64	0	106996	78	0	0	0	0	0	0	0	-3.2258	0	1	0	0	0	0	1	1	0	0	1	0	0	0	0	0	1	0	0	0	0	0	1	0	0	0	3	0	0	0	45	1
59022	2008-07-21	300	81.8554	2.54627	0.44	0.33	0	135807	80	0	1	0	0	1	1	1	25	0	0	0	0	0	0	0	0	0	0	1	0	0	0	0	0	0	1	0	0	0	0	0	0	1	0	3	0	0	0	57	0
87288	2010-11-29	775	91.7431	4.84339	0.37	0.242116	0	1869	93	0	1	0	1	1	1	1	34.5631	0	0	0	0	0	0	1	0	1	0	1	1	0	1	0	1	1	0	1	1	0	0	1	0	0	0	4	1	0	0	20	1
107460	1994-11-25	262.5	269.923	1.06505	0.52	0.34	1	107460	76	0	1	0	0	1	1	1	34.6154	1	0	0	0	0	0	1	2	0	0	1	0	0	0	0	0	1	0	0	0	0	0	0	0	0	0	3	0	0	0	31	0
26414	1995-06-30	200	119.581	1.83167	0.4	0.467196	1	26414	73	1	0	0	0	0	0	1	-16.799	1	0	1	0	0	0	0	2	0	0	1	0	0	0	0	0	1	0	0	0	0	0	1	0	0	0	3	0	0	0	58	0
72721	2008-07-25	900	208.333	2.13011	0.6	0.42412	1	72721	57	1	0	0	0	0	0	1	29.3133	0	0	0	0	0	0	1	0	0	0	1	1	1	0	0	1	0	0	1	0	0	0	0	0	0	0	2	0	0	0	64	0
156689	2011-06-29	1250	167.392	5.42931	0.48	0.341338	0	174314	75	0	1	0	0	1	1	1	28.8879	0	0	0	0	0	1	0	1	1	0	1	0	0	0	0	0	0	0	0	0	0	0	0	0	0	0	3	1	0	1	33	1
173683	1998-07-05	125	101.626	1.34706	0.47	0.34069	0	71918	72	1	1	0	0	1	1	1	27.5128	0	0	0	0	0	0	0	0	0	0	0	0	0	0	0	0	0	0	0	0	0	0	0	0	0	0	2	0	1	0	64	0
107088	2001-02-11	1125	307.167	4.01106	0.52	0.34	0	169958	61	1	1	0	0	1	1	1	34.6154	0	0	0	0	0	0	0	0	0	0	0	1	0	0	0	0	0	0	1	0	0	0	0	0	0	0	2	0	0	0	77	0
134666	1995-08-11	225	168.224	1.46479	0.55	0.285086	0	197017	73	1	1	0	1	1	1	1	48.1662	0	0	0	0	0	0	0	0	0	0	0	0	0	0	0	0	0	1	1	1	0	0	0	0	0	0	3	0	0	0	58	0
115758	2010-03-29	4275	274.655	4.05213	0.49	0.311271	0	125415	63	1	1	0	0	1	1	1	36.4752	0	0	0	0	0	0	0	0	0	0	1	0	0	0	0	1	0	0	0	0	0	0	0	0	0	0	2	0	0	0	87	0
195091	2009-05-11	325	106.732	3.33479	0.62	0.59	0	164213	71	1	0	0	0	0	0	0	4.83871	0	0	1	1	0	0	0	1	0	0	0	0	0	0	0	0	0	1	0	0	0	0	0	0	0	0	3	0	0	0	37	0
196984	2004-11-21	775	98.7261	8.59709	0.38	0.482447	1	196984	89	1	0	0	0	0	0	0	-26.9599	0	0	1	1	1	0	0	3	0	0	0	1	0	0	1	0	1	0	0	0	0	0	0	0	0	0	4	0	0	0	24	0
74760	2001-06-07	450	94.3891	5.22122	0.54	0.343314	0	174184	90	0	1	0	0	1	1	1	36.4234	0	0	0	0	0	0	0	0	0	0	0	0	1	0	0	0	1	0	0	0	0	0	0	0	0	0	3	0	0	0	44	0
169247	2000-08-15	450	74.9688	2.10546	0.38	0.391802	0	137653	87	1	0	0	0	0	1	1	-3.10583	1	0	0	0	0	0	0	0	1	1	0	0	0	0	0	0	0	0	1	1	0	0	0	0	0	0	3	1	0	0	52	1
93862	1996-10-18	575	195.246	3.22528	0.48	0.25	1	93862	82	1	1	0	1	1	1	1	47.9167	0	0	1	0	0	0	0	1	0	1	1	0	1	1	0	0	1	0	0	0	0	0	0	0	0	0	3	0	0	0	52	0
74760	2001-04-06	425	92.1409	5.05147	0.54	0.343314	0	118611	90	0	1	0	0	1	1	1	36.4234	0	0	0	0	0	0	0	0	0	0	0	0	0	0	0	0	0	0	0	0	0	0	0	0	0	0	3	0	0	0	50	0
44513	2008-05-04	125	81.5661	1.67835	0.62	0.426015	0	114067	70	1	0	0	0	0	0	1	31.2878	0	0	0	0	0	1	1	1	1	0	1	0	0	0	0	1	0	1	0	0	0	0	0	0	0	0	3	0	0	0	50	1
114067	2008-05-04	350	109.632	2.31081	0.54	0.41816	1	114067	70	1	0	0	0	0	1	1	22.563	0	0	0	0	0	0	0	0	1	0	1	0	0	0	1	1	1	0	0	0	0	0	0	0	0	0	2	1	0	0	67	1
74351	2010-07-15	200	158.103	1.38539	0.62	0.47	0	72031	69	1	0	0	0	0	0	1	24.1935	0	0	0	0	0	0	0	0	0	0	1	0	0	0	0	0	0	0	0	0	0	0	0	0	0	0	3	0	0	0	54	0
118096	2002-10-09	1625	190.225	1.44015	0.59	0.444762	0	133579	82	0	0	0	0	0	0	1	24.6166	0	0	0	1	0	1	0	1	0	0	0	0	1	0	0	0	1	0	1	1	0	0	0	0	0	0	4	0	0	0	23	1
160149	1999-09-04	637.5	147.998	4.71745	0.61	0.372126	0	2070	54	1	0	0	0	0	1	1	38.9957	0	0	0	0	0	0	0	0	0	0	0	0	0	0	0	0	0	0	0	0	0	0	0	0	0	0	2	0	0	0	62	0
86928	2009-01-09	1625	229.52	1.01577	0.53	0.516467	1	86928	61	0	0	0	0	0	0	0	2.55345	0	0	0	0	0	1	1	1	1	0	0	1	0	0	0	0	0	1	0	0	0	0	1	0	0	0	1	0	1	0	90	1
140071	2000-06-28	725	115.954	6.84755	0.38	0.517944	0	18014	68	1	0	0	0	0	0	0	-36.301	0	0	1	0	1	1	0	3	1	0	0	0	1	0	0	0	1	0	0	0	1	0	0	0	1	0	3	1	0	0	38	1
74248	2000-11-11	1050	161.228	7.1323	0.47	0.250004	0	84631	71	1	1	0	1	1	1	1	46.8077	0	0	0	0	0	0	1	3	0	0	1	1	0	0	0	1	1	0	1	0	0	0	0	0	0	0	5	0	0	1	11	0
74248	1996-10-10	700	251.799	3.04457	0.47	0.239093	0	110257	67	1	1	0	1	1	1	1	49.1292	0	0	0	0	0	0	1	0	0	0	0	1	0	1	0	0	1	0	1	0	0	0	0	0	0	0	4	0	1	0	20	0
112253	2007-05-17	3075	263.271	1.25945	0.44	0.43245	0	151260	85	1	0	0	0	0	0	1	1.71585	0	0	0	0	0	0	0	0	0	0	0	0	0	0	0	0	0	0	0	0	0	0	0	0	0	0	3	0	0	0	59	0
85045	1996-08-16	262.5	206.693	1.39087	0.46	0.344104	1	85045	84	1	1	0	0	1	1	1	25.1948	0	0	0	0	0	0	0	1	0	1	0	0	0	1	0	0	1	0	1	0	0	0	0	0	0	0	3	0	0	0	41	0
39922	2002-10-12	960	151.779	4.52853	0.56	0.4	0	76399	75	1	0	0	0	0	1	1	28.5714	1	0	1	1	0	0	0	1	0	0	0	0	1	0	0	1	1	0	0	0	0	0	0	0	0	0	2	0	0	0	83	0
130143	2005-03-15	425	96.3173	4.83244	0.46	0.336671	0	5942	87	0	1	0	0	1	1	1	26.8107	0	0	0	0	0	0	1	0	0	0	0	0	0	0	0	0	1	0	1	0	0	0	1	0	0	0	3	0	0	0	58	0
172251	2011-02-07	825	453.297	1.99321	0.6	0.342919	0	109287	68	1	1	0	0	1	1	1	42.8469	0	0	0	0	0	0	0	0	0	0	0	0	0	0	0	1	1	0	0	1	0	0	1	0	0	0	2	0	0	0	75	0
73588	1995-06-06	200	111.421	1.96583	0.5	0.44	0	187072	76	1	0	0	0	0	0	1	12	0	0	0	0	0	0	0	0	0	0	1	1	0	0	0	0	1	0	1	0	0	0	0	0	0	0	3	0	0	0	38	0
162740	2011-12-25	2484	239.942	2.25605	0.72	0.526167	0	125460	61	1	0	0	0	0	0	0	26.9212	0	0	1	0	1	0	0	3	1	1	1	0	1	0	0	1	1	0	0	1	0	0	0	0	0	0	2	0	0	0	73	1
143206	2011-02-03	1600	238.095	4.96386	0.6	0.388814	1	143206	94	1	0	0	0	0	1	1	35.1977	0	0	1	0	0	1	0	3	1	0	0	0	1	0	0	0	1	0	0	0	0	0	0	0	0	0	3	1	0	0	35	1
147577	2005-08-26	1625	182.79	9.73606	0.6	0.430141	0	34552	86	0	0	0	0	0	0	1	28.3099	0	0	0	0	0	0	0	0	0	0	0	0	0	0	0	0	0	0	0	0	0	0	0	0	0	0	3	0	0	0	46	0
129696	2007-02-08	212.5	87.269	1.06232	0.55	0.456178	0	9321	80	1	0	0	0	0	0	1	17.0585	0	0	0	1	0	0	0	2	0	0	1	0	0	0	0	1	0	0	0	0	0	0	0	0	0	0	4	0	0	1	23	0
73284	2009-01-20	612.5	67.867	3.02815	0.5	0.449664	0	32161	58	1	0	0	0	0	0	1	10.0672	0	0	0	0	0	0	0	0	0	0	1	0	0	0	0	0	0	0	0	0	0	0	0	0	0	0	3	0	0	0	54	0
157683	1997-11-24	250	181.159	1.51134	0.74	0.426763	0	80191	71	1	0	0	0	0	0	1	42.3294	0	0	1	1	0	0	0	2	0	1	0	0	1	1	1	0	1	1	0	0	0	0	0	0	1	0	3	0	0	0	45	0
191952	2007-11-08	300	51.7688	1.69478	0.49	0.381412	0	180829	71	0	0	0	0	0	1	1	22.1609	0	0	0	0	0	0	1	0	0	0	1	1	0	0	0	0	1	0	1	0	0	0	0	0	0	0	3	0	0	0	44	0
38468	2003-05-21	937.5	337.23	3.04457	0.52	0.392883	0	142746	75	1	0	0	0	0	1	1	24.4456	1	0	1	1	0	1	0	3	0	0	1	0	0	0	0	0	1	0	0	0	0	0	0	0	0	0	4	0	0	0	27	1
86174	2002-10-14	337.5	345.269	1.07053	0.62	0.37	1	86174	77	1	0	0	0	0	1	1	40.3226	1	0	1	1	1	0	1	3	1	0	0	1	1	0	0	1	1	0	0	0	0	0	0	0	1	0	4	1	1	0	29	1
101241	2011-09-27	200	87.9121	2.49151	0.46	0.36	1	101241	67	0	0	0	0	0	1	1	21.7391	1	0	0	0	1	1	1	2	0	0	1	0	0	0	0	0	0	1	1	1	0	0	0	0	0	0	3	0	1	0	46	1
73017	2003-03-16	1200	196.883	2.30533	0.63	0.367224	0	178049	80	1	0	0	0	0	1	1	41.7104	0	0	0	0	0	0	1	0	0	0	1	0	0	0	0	0	1	0	1	0	0	0	0	0	0	0	3	0	0	0	32	0
197140	2009-07-24	3037.5	260.842	3.25813	0.45	0.288357	0	165889	70	1	1	0	1	1	1	1	35.9207	1	0	0	0	0	1	1	1	1	0	1	1	0	0	0	1	0	0	0	1	0	0	1	0	0	0	2	1	0	0	72	1
125162	1999-05-14	800	213.049	4.11236	0.43	0.349596	0	138811	81	0	1	0	0	1	1	1	18.6986	1	0	0	0	0	0	0	2	0	0	0	0	0	0	0	0	0	0	0	1	0	0	1	0	0	0	3	0	0	0	46	0
184677	2010-03-20	1987.5	265.531	3.91797	0.69	0.298861	0	34735	68	1	1	0	1	1	1	1	56.6868	0	0	1	1	0	0	0	3	0	0	1	1	0	0	1	1	0	0	0	0	0	0	0	0	0	0	3	0	0	0	37	0
162017	2011-07-08	675	164.634	4.4902	0.44	0.296377	0	119337	84	1	1	0	1	1	1	1	32.6416	1	0	0	0	0	0	1	1	1	0	1	1	0	1	0	1	0	0	1	0	0	0	1	0	0	0	2	1	0	0	67	1
134654	2001-12-12	250	126.422	2.1657	0.81	0.536313	0	119879	81	0	0	0	0	0	0	0	33.7886	1	0	1	0	0	0	0	1	0	0	1	1	0	1	0	1	1	0	0	0	0	0	0	0	0	0	3	0	1	0	40	0
25095	2010-05-22	400	147.738	1.92202	0.53	0.50938	1	25095	62	0	0	0	0	0	0	0	3.8905	0	0	1	0	0	0	1	3	0	0	0	0	0	0	0	1	0	0	0	1	0	0	0	0	0	0	3	0	0	0	46	0
135153	1995-03-06	200	111.111	1.97131	0.49	0.283943	1	135153	87	0	1	0	1	1	1	1	42.0524	1	0	0	0	0	0	0	1	0	0	0	0	0	0	0	0	1	0	0	0	0	0	1	0	0	0	2	0	0	0	62	0
102148	2009-05-10	840	312.849	2.94053	0.57	0.19968	1	102148	92	1	1	1	1	1	1	1	64.9684	0	0	0	1	0	0	0	0	0	1	0	1	0	0	0	0	1	0	0	0	1	0	0	0	0	0	3	0	0	0	43	0
76860	2008-09-24	250	71.5308	2.48604	0.66	0.351765	0	129648	90	0	1	0	0	1	1	1	46.7023	0	0	1	0	0	0	0	3	0	0	1	1	0	0	0	0	1	0	0	0	0	0	1	0	0	0	4	0	1	0	21	0
137183	2004-02-29	178	108.042	1.80429	0.43	0.331468	0	141107	91	0	1	0	0	1	1	1	22.9143	0	1	0	0	0	0	0	2	0	0	0	0	0	0	0	0	1	0	0	0	0	0	0	0	0	0	3	0	0	0	39	0
70958	2008-05-12	1050	244.47	2.19582	0.56	0.346792	0	157735	76	1	1	0	0	1	1	1	38.0729	0	0	1	0	1	0	1	2	0	0	1	0	0	0	0	0	1	0	0	1	0	0	0	0	1	0	3	0	0	0	55	0
70884	2008-05-21	562.5	81.8479	2.23689	0.49	0.516463	1	70884	88	1	0	0	0	0	0	0	-5.4006	0	0	1	0	0	1	1	2	1	0	1	1	0	0	0	0	1	0	1	1	0	0	1	0	0	0	2	0	0	0	67	1
70884	2007-05-27	462.5	77.4383	1.25123	0.49	0.516463	0	69381	87	1	0	0	0	0	0	0	-5.4006	0	0	1	0	0	0	1	1	1	0	1	1	0	0	0	0	1	0	1	0	0	0	1	0	0	0	2	0	0	0	70	1
39438	2005-03-07	305	98.546	3.38955	0.65	0.404339	0	9328	77	1	0	0	0	0	1	1	37.794	1	0	0	1	0	0	0	1	0	1	1	0	0	0	1	0	1	0	0	0	0	0	0	0	0	0	3	0	0	0	40	0
73576	2004-11-01	825	125.237	7.21443	0.65	0.495243	0	55858	86	0	0	0	0	0	0	0	23.8087	0	0	0	0	1	0	0	2	0	0	0	0	0	0	0	0	1	0	0	1	0	0	1	0	1	0	3	0	0	0	40	0
46171	2004-11-04	1600	205.788	8.51495	0.6	0.451874	0	82140	57	1	0	0	0	0	0	1	24.6876	0	0	0	0	0	1	1	3	1	0	1	0	0	0	0	1	1	1	1	0	0	0	0	0	1	0	1	0	0	0	92	1
127316	2010-01-09	1225	88.7038	1.65097	0.58	0.404082	1	127316	56	1	0	0	0	0	1	1	30.3306	0	0	0	0	0	0	1	0	0	0	0	0	0	0	0	0	0	0	0	0	0	0	0	0	0	0	2	0	1	0	76	0
130341	2001-07-29	287.5	124.594	1.64002	0.45	0.312687	0	143899	55	1	1	0	0	1	1	1	30.5139	0	0	0	0	0	0	0	0	0	0	1	0	0	0	0	0	0	0	0	0	0	0	0	0	0	0	2	0	0	0	79	0
82495	2004-12-10	1562.5	178.012	1.45658	0.67	0.442728	0	17382	82	1	0	0	0	0	0	1	33.9212	1	0	1	1	0	1	1	3	0	0	1	0	0	0	1	0	1	0	1	0	0	0	0	0	1	0	4	0	1	0	21	1
165785	2001-04-12	600	329.67	1.99321	0.47	0.280489	0	125206	77	0	1	0	1	1	1	1	40.3214	0	0	0	0	0	0	0	0	0	0	0	1	0	0	0	0	0	0	0	1	0	0	0	0	0	0	2	0	0	0	89	0
125162	2001-02-21	1075	199.907	5.88928	0.43	0.319175	1	125162	83	0	1	0	0	1	1	1	25.7734	1	0	0	0	0	0	0	2	0	0	0	0	0	0	0	0	1	1	0	0	0	0	0	0	0	0	4	0	0	0	29	0
116753	2009-10-23	725	224.458	3.5374	0.41	0.399213	0	75983	69	1	0	0	0	0	1	1	2.6311	0	1	0	0	0	0	0	1	0	0	0	0	0	0	0	1	0	0	0	0	0	1	1	0	0	0	2	0	1	0	88	0
53002	1996-04-26	225	103.567	2.37926	0.5	0.39	0	22172	84	1	0	0	0	0	1	1	22	1	0	1	0	1	1	0	3	1	1	0	0	1	0	0	0	1	0	0	0	0	0	0	0	0	0	3	0	0	0	38	1
25984	2000-07-06	250	201.613	1.35801	0.52	0.41	0	19549	65	1	0	0	0	0	1	1	21.1538	0	0	0	0	0	0	0	1	0	0	1	0	0	0	0	0	0	0	1	1	0	0	0	0	0	0	3	0	1	0	53	0
183449	2005-03-07	350	55.5997	3.00898	0.4	0.401981	0	9328	77	1	0	0	0	0	1	1	-0.495189	0	0	0	0	0	0	1	1	0	0	0	0	0	0	0	0	0	0	1	0	0	0	0	0	1	0	2	0	1	0	74	0
69381	2000-12-22	525	283.019	2.03154	0.53	0.31406	0	17940	80	1	1	0	0	1	1	1	40.7434	1	0	0	0	0	0	0	0	0	0	0	0	0	0	0	0	1	0	0	0	0	0	1	0	0	0	3	0	0	0	52	0
65619	2012-03-25	1600	311.133	5.63191	0.46	0.39	1	65619	69	1	0	0	0	0	1	1	15.2174	0	1	0	0	0	0	0	1	0	0	1	0	0	0	0	0	0	0	1	0	1	0	1	0	0	0	1	0	0	0	137	0
117745	2011-10-06	1797	217.029	5.74417	0.62	0.391745	1	117745	69	1	0	0	0	0	1	1	36.8153	0	1	0	0	0	0	1	2	0	0	1	0	0	0	0	1	1	0	1	1	0	0	1	0	0	0	1	0	0	0	102	0
127210	1998-12-03	1125	600	2.05344	0.56	0.22	0	37028	55	1	1	0	1	1	1	1	60.7143	0	0	0	0	0	0	0	0	0	0	0	0	0	0	0	0	0	0	0	1	0	0	0	0	0	1	3	0	0	0	50	0
189720	2003-01-09	200	99.2556	2.20677	0.46	0.35	0	25379	92	0	1	0	0	1	1	1	23.913	1	0	0	0	0	1	1	1	0	0	1	0	0	0	0	0	1	0	1	0	0	0	0	0	0	0	3	0	0	0	48	1
68941	2010-08-24	1000	144.404	4.50663	0.53	0.421797	1	68941	75	1	0	0	0	0	0	1	20.4156	1	0	0	0	0	1	1	2	1	0	1	1	0	1	0	1	0	0	1	0	0	0	1	0	0	0	2	1	0	0	75	1
176220	2003-04-18	450	204.778	2.40664	0.4	0.326114	0	56428	84	1	1	0	0	1	1	1	18.4716	1	0	0	0	0	0	0	0	0	0	1	0	0	1	0	0	0	0	1	0	0	0	1	0	0	1	3	0	0	0	50	0
83	2000-11-11	1100	264.741	4.55043	0.4	0.403475	0	84631	71	1	0	0	0	0	1	1	-0.868791	0	0	0	1	0	0	0	0	0	1	0	0	0	0	0	0	0	0	0	0	0	0	0	0	0	1	3	0	0	0	50	0
131332	2012-02-02	175	97.7654	1.96035	0.57	0.498235	0	84669	77	1	0	0	0	0	0	0	12.5903	1	0	0	1	1	0	1	2	0	1	1	0	0	0	1	0	1	0	1	0	0	0	1	0	1	0	2	0	0	0	60	0
11575	2010-04-13	1075	296.961	3.96452	0.37	0.206316	0	8144	79	1	1	0	1	1	1	1	44.239	0	0	0	0	0	0	0	0	0	0	1	1	0	0	0	0	0	0	1	0	0	0	1	0	0	0	2	0	1	0	66	0
101826	2010-05-22	633.5	101.037	4.38616	0.47	0.266653	0	25095	62	0	1	0	1	1	1	1	43.2654	0	0	0	0	0	0	1	2	0	0	1	0	0	0	0	0	1	0	0	1	0	0	0	0	0	0	3	0	1	0	58	0
164701	2005-01-07	375	97.1503	2.04249	0.52	0.563436	0	158374	72	1	0	0	0	0	0	0	-8.35301	0	0	0	0	0	0	0	0	0	0	0	1	0	0	0	0	0	1	0	0	0	0	0	0	0	1	3	0	0	0	50	0
68415	2008-07-14	275	61.4869	2.47235	0.58	0.398564	0	81447	75	1	0	0	0	0	1	1	31.2821	1	0	0	0	1	0	1	1	0	0	0	0	0	0	0	0	0	0	1	1	0	0	0	0	1	0	2	0	1	0	65	0
67842	2009-01-13	1487.5	138.276	2.77352	0.47	0.441547	1	67842	76	1	0	0	0	0	0	1	6.0539	0	0	1	1	0	0	1	1	0	1	1	1	1	0	1	1	1	0	0	0	0	0	0	0	0	0	4	1	0	0	22	0
68352	2008-09-23	125	134.409	1.01851	0.67	0.424237	0	136742	84	0	0	0	0	0	0	1	36.681	1	0	1	0	0	1	1	3	1	0	1	0	0	0	1	0	1	0	0	0	0	0	0	0	0	0	4	1	0	1	20	1
108787	2007-08-13	900	154.573	1.56609	0.64	0.314654	0	79723	62	1	1	0	0	1	1	1	50.8352	0	0	0	0	0	0	0	0	0	0	0	0	0	0	0	0	0	0	0	0	0	0	0	0	0	0	2	0	0	0	62	0
33434	2004-01-03	975	319.672	3.34027	0.64	0.525507	0	142735	78	1	0	0	0	0	0	0	17.8895	0	0	0	1	0	0	0	0	0	1	0	0	0	0	1	0	0	0	0	0	0	0	0	0	0	0	3	0	1	0	47	0
22172	1996-03-11	487.5	321.782	1.65918	0.55	0.384876	0	182114	84	1	0	0	0	0	1	1	30.0225	1	1	0	0	0	0	0	1	0	0	0	0	0	0	0	0	1	0	1	1	0	0	1	0	0	0	3	0	0	0	47	0
178070	1997-07-30	675	191.218	3.86595	0.95	0.465191	0	30402	71	1	0	0	0	0	0	1	51.0326	0	0	0	0	0	0	0	1	0	0	1	0	0	0	0	0	1	0	0	0	0	0	0	0	0	0	4	0	0	0	29	0
67748	1996-01-06	600	300	2.19034	0.44	0.321538	0	160968	75	1	1	0	0	1	1	1	26.9231	0	0	0	0	0	0	1	1	0	0	0	0	1	0	0	0	0	0	0	0	0	0	0	0	0	0	3	0	0	0	47	0
146726	2008-12-15	900	246.744	2.88577	0.38	0.255369	0	93571	56	1	1	0	1	1	1	1	32.7977	0	0	0	0	0	0	0	1	0	0	0	0	0	0	0	0	0	0	0	0	0	0	1	0	0	0	2	0	0	0	69	0
22887	2002-06-28	1325	183.645	7.90165	0.49	0.413894	1	22887	68	1	0	0	0	0	1	1	15.5318	0	0	0	0	0	0	1	0	0	0	1	0	0	0	0	0	0	0	0	0	0	0	0	0	0	0	2	0	0	0	64	0
191899	2010-06-10	275	204.461	1.473	0.47	0.299964	1	191899	82	1	1	0	1	1	1	1	36.1779	0	0	0	1	0	0	0	0	0	0	1	0	0	0	1	0	0	1	1	0	0	0	0	0	0	0	3	0	1	0	32	0
177665	2002-11-12	875	188.679	5.07885	0.49	0.441477	0	172875	54	1	0	0	0	0	0	1	9.9026	0	0	0	0	0	0	0	1	0	0	0	0	0	0	0	0	1	0	0	0	0	0	0	0	1	0	2	0	0	0	72	0
74248	2004-10-08	1350	133.929	11.0393	0.47	0.250004	1	74248	75	1	1	0	1	1	1	1	46.8077	0	0	1	0	0	0	1	3	0	0	1	0	0	1	1	0	1	0	1	0	0	0	0	0	0	0	5	0	0	1	11	0
66684	2011-07-01	550	90.4605	5.44847	0.37	0.263823	0	102282	73	0	1	0	1	1	1	1	28.6965	0	0	0	0	0	0	1	0	0	0	1	0	0	0	0	0	0	0	0	0	0	0	1	0	0	0	3	0	0	0	59	0
103981	2009-06-12	3225	267.635	3.20337	0.63	0.340198	0	84318	58	1	1	0	0	1	1	1	46.0003	0	0	0	0	0	0	1	0	0	0	1	1	0	0	0	0	0	0	1	1	0	0	1	0	0	0	2	0	0	0	71	0
154035	2004-01-09	2225	318.312	7.65524	0.69	0.418571	0	195487	88	1	0	0	0	0	1	1	39.3376	0	0	0	0	0	0	1	0	0	0	0	1	0	0	0	0	1	0	0	0	0	0	0	0	0	0	3	0	0	0	36	0
66683	2004-11-14	1000	132.406	8.27127	0.4	0.416592	0	179245	66	1	0	0	0	0	1	1	-4.14811	0	0	0	0	0	0	0	0	0	0	1	0	0	0	0	0	0	1	0	1	0	0	0	0	0	0	3	0	0	0	54	0
87890	2004-06-10	425	392.61	1.18552	0.71	0.442702	0	170374	90	0	0	0	0	0	0	1	37.6476	1	1	0	1	0	0	1	3	0	1	1	0	0	0	0	0	0	0	0	0	1	0	1	0	0	0	4	0	0	0	29	0
136239	1998-12-28	250	73.3676	2.64484	0.51	0.362398	1	136239	82	1	0	0	0	0	1	1	28.9415	0	0	0	0	0	0	0	1	0	0	0	0	0	0	0	0	0	1	1	0	0	0	1	0	0	0	2	0	1	0	67	0
95635	2007-10-31	450	291.734	1.6893	0.5	0.191206	0	195568	77	1	1	1	1	1	1	1	61.7587	0	0	0	0	0	0	1	3	0	0	0	1	0	0	0	0	0	0	1	0	0	0	0	0	0	0	3	0	0	1	34	0
27586	2007-03-24	787.5	206.017	1.11707	0.45	0.34	0	188144	72	0	1	0	0	1	1	1	24.4444	0	0	0	0	0	0	0	0	0	0	1	0	0	0	0	0	1	0	0	0	0	0	0	0	0	0	2	0	1	0	64	0
66895	2000-01-25	600	194.018	3.38681	0.54	0.41	0	196807	41	1	0	0	0	0	1	1	24.0741	0	0	0	0	0	0	0	0	0	0	0	0	0	0	0	0	0	0	0	0	0	0	0	0	0	0	2	0	1	0	79	0
182818	2004-08-06	375	177.305	2.31629	0.45	0.309162	0	36290	80	0	1	0	0	1	1	1	31.2973	0	0	0	0	0	0	0	0	0	0	1	0	0	0	0	0	1	1	0	0	0	0	0	0	0	0	2	0	1	0	73	0
65986	2008-12-01	1369	187.856	2.88851	0.74	0.255969	0	12505	90	0	1	0	1	1	1	1	65.4096	1	1	1	0	0	1	0	3	0	1	0	0	0	0	0	0	1	0	0	0	0	0	1	0	0	0	4	0	0	0	20	1
60775	2010-08-31	1000	92.081	4.39163	0.38	0.385119	0	41762	72	1	0	0	0	0	1	1	-1.34705	0	0	0	0	0	0	0	0	0	0	1	0	0	0	0	0	0	0	1	0	0	0	0	0	0	0	2	0	0	0	62	0
80208	2008-01-14	175	123.894	1.54693	0.6	0.395172	0	136769	80	1	0	0	0	0	1	1	34.1379	0	0	0	0	0	0	1	2	0	0	1	1	0	0	1	0	0	0	0	1	0	0	0	0	0	0	3	0	0	0	46	0
153472	1996-05-07	200	105.82	2.06987	0.58	0.38	0	49904	88	1	0	0	0	0	1	1	34.4828	0	0	0	0	0	0	0	0	0	0	0	0	0	0	0	0	0	0	0	0	0	0	0	0	0	1	3	0	0	0	50	0
12780	2001-09-06	550	202.765	2.97065	0.45	0.36153	0	172940	45	1	0	0	0	0	1	1	19.6599	0	0	0	0	0	0	0	0	0	0	0	0	0	0	0	0	0	1	0	0	0	0	0	0	0	0	2	0	0	0	73	0
13691	2000-07-23	225	98.4683	2.50246	0.59	0.519164	0	113547	56	1	0	0	0	0	0	0	12.0062	0	0	0	0	0	0	0	0	0	0	0	0	0	0	0	0	0	0	0	0	0	0	0	0	0	0	2	0	0	0	62	0
162472	2003-04-03	325	336.788	1.05684	0.5	0.400811	0	158827	86	0	0	0	0	0	1	1	19.8378	0	0	0	0	0	0	0	0	0	0	0	0	0	0	0	0	1	0	1	0	0	0	0	0	0	1	3	0	0	0	50	0
144738	2003-10-18	990	447.458	2.42306	0.64	0.308155	0	84571	88	1	1	0	0	1	1	1	51.8507	1	0	0	0	0	0	0	0	0	0	0	1	0	1	0	0	1	0	1	0	1	0	1	0	0	0	3	0	0	0	59	0
77410	2009-06-09	625	63.6943	3.27456	0.5	0.409965	0	61827	85	1	0	0	0	0	1	1	18.007	1	0	0	1	0	0	0	0	0	1	1	1	0	0	1	0	1	0	0	1	0	0	1	0	0	0	2	0	0	0	62	0
153472	1999-02-11	450	101.925	4.83518	0.58	0.38	0	75287	91	1	0	0	0	0	1	1	34.4828	0	0	0	0	0	0	0	0	0	0	0	0	0	0	0	0	0	0	0	0	0	0	0	0	0	0	4	0	0	0	28	0
64550	2007-09-06	487.5	47.4568	1.24576	0.4	0.394318	0	62389	80	1	0	0	0	0	1	1	1.42038	1	0	0	1	0	0	0	0	0	1	0	0	0	0	1	0	0	0	0	0	0	0	1	0	0	0	2	0	1	0	65	0
64	2004-01-03	600	185.902	3.53466	0.39	0.320876	0	142735	78	1	1	0	0	1	1	1	17.724	0	0	0	1	0	0	0	0	0	0	0	0	0	0	0	0	0	0	0	0	1	0	1	0	0	0	2	0	0	0	61	0
10521	2010-06-04	975	258.964	4.12332	0.43	0.398148	0	92221	74	1	0	0	0	0	1	1	7.40751	0	0	0	0	0	0	0	0	0	0	0	0	0	0	0	0	0	0	0	0	0	0	0	0	0	0	2	0	1	0	87	0
44429	2009-12-22	1325	172.526	3.9125	0.5	0.263878	0	64	83	1	1	0	1	1	1	1	47.2245	1	0	0	0	0	0	0	1	0	0	0	0	0	0	0	1	0	0	0	0	0	0	0	0	0	0	2	0	0	0	73	0
86136	2008-09-24	650	89.5009	2.53532	0.58	0.33	0	129648	90	0	1	0	0	1	1	1	43.1034	0	0	0	0	0	0	1	0	0	0	0	0	0	0	0	0	1	0	0	0	0	0	0	0	0	0	3	0	0	0	36	0
29315	2009-06-09	987.5	76.5652	1.39634	0.64	0.472933	0	61827	85	1	0	0	0	0	0	1	26.1043	1	0	1	1	0	1	0	3	0	0	1	1	0	0	1	1	1	0	0	0	0	0	0	0	1	0	4	0	0	0	25	1
187109	2007-08-09	200	72.1371	1.53871	0.54	0.331932	0	3123	81	0	1	0	0	1	1	1	38.5311	0	0	0	0	0	1	1	3	1	0	1	1	0	0	0	1	1	0	0	0	0	0	0	0	0	0	3	1	1	0	50	1
125983	2011-10-06	375	145.914	2.81459	0.4	0.4	0	117745	69	1	0	0	0	0	1	1	-1.49012e-06	0	0	0	0	0	0	0	0	0	0	0	0	0	0	0	0	0	0	0	1	0	0	0	0	0	0	1	0	0	0	104	0
84318	2008-07-25	1425	134.371	2.43949	0.47	0.436132	0	72721	57	1	0	0	0	0	0	1	7.20597	0	1	0	0	1	1	1	3	0	0	1	0	1	0	0	1	1	0	1	0	1	0	1	0	1	0	2	1	0	0	64	1
24953	2008-09-13	375	189.155	2.17118	0.44	0.384655	0	156208	75	1	0	0	0	0	1	1	12.5784	0	0	0	0	0	0	0	0	1	0	0	0	0	0	0	0	0	0	0	0	0	0	0	0	0	0	2	1	1	0	69	1
63457	2009-12-22	500	146.52	3.73727	0.49	0.42265	0	64	83	1	0	0	0	0	0	1	13.745	1	0	1	0	0	0	0	3	0	0	0	0	1	0	0	1	1	0	0	0	0	0	1	0	0	0	3	0	0	1	35	0
80753	2002-11-12	625	91.7768	7.45811	0.58	0.535762	0	29850	83	1	0	0	0	0	0	0	7.6272	1	0	1	1	0	0	0	2	0	0	0	0	1	0	0	0	1	0	0	0	0	0	0	0	0	0	4	0	1	0	23	0
69381	2003-04-01	1200	305.344	4.30402	0.53	0.289272	0	5955	83	1	1	0	1	1	1	1	45.4203	1	0	0	0	0	0	0	0	0	0	0	0	0	0	0	0	0	0	0	0	0	0	1	0	0	0	3	0	0	0	44	0
121987	2003-06-10	794	311.373	2.79268	0.48	0.381283	0	37853	90	0	0	0	0	0	1	1	20.5661	0	0	0	0	0	0	1	0	0	0	0	0	1	0	0	0	1	0	0	0	0	0	0	0	0	0	3	0	0	0	56	0
73060	2008-12-02	675	129.187	1.9494	0.52	0.49262	0	127081	79	0	0	0	0	0	0	0	5.26535	0	0	0	0	0	1	0	1	1	0	1	1	1	0	0	0	1	0	0	1	0	0	0	0	0	0	3	1	0	0	31	1
108088	2003-08-20	712.5	320.585	2.43402	0.65	0.422269	0	188082	77	1	0	0	0	0	0	1	35.0355	0	0	0	1	0	0	0	0	0	0	0	0	1	0	0	0	1	1	0	0	0	0	0	0	0	0	3	0	0	0	56	0
143244	2010-11-01	875	95.1087	4.82696	0.42	0.287984	0	38455	85	0	1	0	1	1	1	1	31.4325	0	0	0	0	0	0	1	1	0	0	1	0	0	0	0	1	0	1	0	0	0	0	0	0	0	0	3	0	0	0	46	0
165757	1998-09-25	425	179.514	2.59282	0.57	0.28	0	178587	78	1	1	0	1	1	1	1	50.8772	1	0	0	0	0	0	1	0	0	0	0	0	0	0	0	0	1	0	0	0	0	0	0	0	1	0	3	0	0	0	43	0
5955	2003-04-01	450	352.25	1.39908	0.56	0.288947	1	5955	83	1	1	0	1	1	1	1	48.4023	1	0	0	0	0	0	0	1	0	0	0	0	0	0	0	0	1	0	0	0	0	0	0	0	0	0	3	0	1	0	53	0
28751	2011-03-29	125	87.4126	1.56609	0.4	0.286516	0	124623	83	0	1	0	1	1	1	1	28.3711	0	0	0	0	0	0	1	0	0	0	0	1	0	0	0	0	0	0	1	0	0	0	1	0	0	0	3	0	1	0	51	0
105804	2001-01-21	212.5	107.595	2.16296	0.49	0.46431	0	179663	87	0	0	0	0	0	0	1	5.24291	1	0	0	1	0	0	1	1	0	1	0	1	1	1	1	0	1	0	0	0	0	0	0	0	0	0	3	0	0	0	31	0
62175	2011-09-22	587.5	67.2967	1.62633	0.52	0.473846	0	133974	45	1	0	0	0	0	0	1	8.87569	0	0	0	0	0	0	0	0	0	0	0	0	0	0	0	0	0	0	0	0	0	0	0	0	0	0	2	0	0	0	71	0
153042	2010-06-10	1075	160.448	4.24378	0.49	0.401752	0	191899	82	1	0	0	0	0	1	1	18.0097	1	0	1	1	1	0	0	3	0	1	1	1	1	0	1	0	1	0	0	0	0	0	1	0	0	0	3	1	0	0	38	0
97445	2010-03-31	450	162.016	1.16909	0.58	0.357367	0	41953	53	1	1	0	0	1	1	1	38.3851	0	0	0	0	0	0	1	0	0	0	1	0	1	0	0	0	0	0	1	0	0	0	0	0	0	0	3	0	0	0	58	0
42892	2012-03-14	1625	97.32	5.30884	0.44	0.372013	0	187201	73	1	0	0	0	0	1	1	15.4517	1	0	0	0	0	0	0	0	0	0	1	0	0	0	0	0	0	0	0	0	0	0	1	0	0	0	2	1	0	0	83	0
61815	2003-08-18	675	293.478	2.51889	0.6	0.27908	0	119897	80	1	1	0	1	1	1	1	53.4867	1	0	1	0	0	1	0	3	1	0	0	0	0	0	0	0	1	0	0	0	0	0	0	0	0	0	2	1	0	0	61	1
86706	1995-01-04	150	103.627	1.58526	0.54	0.59	0	161968	77	1	0	0	0	0	0	0	-9.25925	0	0	0	0	0	0	0	0	0	1	0	0	0	0	0	0	1	0	0	0	0	0	0	0	0	0	3	0	0	0	43	0
151192	1998-12-18	375	81.1688	3.70168	0.63	0.370529	0	196962	94	0	0	0	0	0	1	1	41.1858	1	0	1	1	0	0	0	3	0	0	0	0	1	1	0	0	1	0	0	0	0	0	0	0	0	0	3	0	1	0	32	0
120976	2004-08-06	875	109.136	8.78053	0.37	0.349135	0	78388	85	1	1	0	0	1	1	1	5.63911	1	0	0	1	0	0	1	0	0	0	1	0	0	0	1	0	1	0	1	0	0	0	1	0	0	0	3	0	0	0	46	0
67750	1996-04-13	750	302.419	2.71602	0.46	0.275319	0	67748	75	1	1	0	1	1	1	1	40.148	0	0	0	0	0	0	0	1	0	1	0	0	0	1	0	0	0	0	0	0	0	0	0	0	0	0	2	0	0	0	70	0
20473	2004-12-10	795	198.378	4.3889	0.54	0.383111	0	17382	82	1	0	0	0	0	1	1	29.0536	0	0	0	0	0	0	0	0	0	0	0	0	0	0	0	0	1	0	0	1	0	0	0	0	0	0	1	0	0	0	92	0
65856	2012-02-23	847	188.327	4.92553	0.5	0.439144	0	108455	42	1	0	0	0	0	0	1	12.1712	0	0	0	0	0	1	1	1	1	0	1	1	0	0	0	1	1	0	0	1	0	0	0	0	0	0	2	0	1	0	65	1
78424	2007-08-09	225	154.905	1.59073	0.6	0.405011	0	3123	81	0	0	0	0	0	1	1	32.4982	0	0	0	0	0	1	0	1	1	0	1	0	0	0	0	1	0	0	0	0	0	0	1	0	1	0	3	0	0	0	34	1
184485	1995-09-13	225	106.509	2.31355	0.46	0.37	0	19429	84	1	0	0	0	0	1	1	19.5652	0	0	0	0	0	0	0	0	0	0	0	1	0	0	0	0	0	1	0	0	0	0	0	0	0	0	2	0	0	0	60	0
60705	2001-04-08	200	192.771	1.13624	0.5	0.353653	0	165819	71	1	1	0	0	1	1	1	29.2695	0	0	0	0	0	0	0	1	0	0	0	0	0	0	0	0	0	0	0	0	0	0	0	0	0	0	2	0	0	0	75	0
60288	2003-03-14	550	205.993	2.9241	0.62	0.478289	1	60288	57	1	0	0	0	0	0	1	22.8566	0	0	1	1	0	1	1	3	1	0	1	0	1	0	0	1	1	0	0	0	0	0	0	0	0	0	4	1	1	0	23	1
182200	2009-03-26	2800	264.4	3.12397	0.58	0.343368	0	38985	79	1	1	0	0	1	1	1	40.7986	1	0	0	1	0	0	0	0	0	1	1	1	0	0	1	1	0	0	0	0	0	0	1	0	0	0	2	0	0	0	76	0
155662	2007-09-06	800	122.418	1.43194	0.36	0.407773	0	62389	80	1	0	0	0	0	1	1	-13.2702	0	1	0	0	0	1	0	2	0	0	0	0	0	0	0	0	0	1	0	0	0	1	1	0	0	0	3	0	0	0	58	1
169759	2007-11-02	500	84.4595	1.59895	0.56	0.434497	1	169759	91	0	0	0	0	0	0	1	22.4112	1	0	1	1	0	0	0	1	0	1	0	1	0	0	1	0	1	0	0	0	0	0	0	0	0	0	3	0	0	0	38	0
129683	1999-12-25	1837.5	310.127	6.48888	0.53	0.3	1	129683	74	1	1	0	1	1	1	1	43.3962	1	0	0	0	1	0	0	1	0	0	1	1	0	1	0	1	1	0	0	1	0	0	0	0	1	0	2	1	0	0	66	0
45473	2001-12-08	400	107.167	4.08772	0.41	0.285197	0	120472	77	1	1	0	1	1	1	1	30.4398	0	0	0	0	0	1	0	1	1	0	0	0	0	0	0	0	0	0	0	0	0	0	0	0	0	0	2	0	0	0	68	1
17940	1998-07-06	250	146.628	1.86727	0.71	0.315934	0	125178	78	1	1	0	0	1	1	1	55.5023	0	0	1	0	1	0	0	2	0	1	0	0	0	0	0	0	1	0	0	1	0	0	0	0	0	0	2	0	0	0	79	0
32923	1998-06-11	300	76.0456	1.52229	0.56	0.467653	0	167894	70	1	0	0	0	0	0	1	16.4906	0	0	0	0	0	1	1	3	0	0	1	0	0	0	0	0	0	0	0	1	0	0	0	0	0	0	4	1	0	0	26	1
84669	2005-04-19	450	265.879	1.85358	0.53	0.33217	0	90644	70	1	1	0	0	1	1	1	37.3265	1	0	1	1	0	0	0	1	0	0	0	0	0	0	0	0	0	0	0	0	0	0	0	0	0	0	2	0	0	0	88	0
59022	2010-09-24	500	88.4564	4.72292	0.44	0.33	0	138878	82	0	1	0	0	1	1	1	25	0	0	0	0	0	0	0	0	0	0	1	0	0	0	0	0	0	0	0	0	0	0	0	0	1	0	2	0	0	0	60	0
102248	2009-04-17	488.5	168.885	3.16778	0.4	0.408824	1	102248	75	0	0	0	0	0	1	1	-2.20588	0	0	1	1	1	1	1	3	1	0	0	1	0	0	1	1	1	1	1	0	1	0	0	0	1	0	4	1	0	0	27	1
181773	2008-07-14	125	130.89	1.04589	0.55	0.35	0	81447	75	1	1	0	0	1	1	1	36.3636	1	0	0	1	0	0	1	0	0	0	0	1	1	1	0	0	1	0	0	0	0	0	1	0	0	0	3	0	0	0	49	0
83	2000-11-28	1100	262.061	4.59698	0.4	0.403475	0	74850	71	1	0	0	0	0	1	1	-0.868791	0	0	0	1	0	0	0	0	0	1	0	0	0	0	0	0	0	1	0	0	0	0	0	0	0	1	3	0	0	0	50	0
68941	2010-03-02	950	146.435	4.02749	0.53	0.421797	0	46047	75	1	0	0	0	0	0	1	20.4156	1	0	0	0	0	1	1	2	1	0	1	1	0	1	0	1	0	0	1	0	0	0	1	0	0	0	2	1	0	0	71	1
18976	2009-07-19	175	101.449	1.88917	0.51	0.376598	1	18976	87	0	0	0	0	0	1	1	26.1573	0	0	0	0	0	0	0	0	0	0	1	0	0	0	0	0	0	0	1	0	0	0	0	0	0	0	3	0	1	0	44	0
9243	2001-11-28	500	106.724	5.13087	0.48	0.401573	1	9243	91	0	0	0	0	0	1	1	16.3389	0	0	0	0	0	0	0	0	0	0	1	0	0	0	0	0	1	0	1	0	0	0	0	0	0	0	3	0	0	0	36	0
51029	2010-10-12	475	217.391	2.39295	0.51	0.443671	0	82476	92	1	0	0	0	0	0	1	13.0057	1	1	0	1	0	0	1	2	0	1	1	0	0	0	1	0	1	0	0	0	0	0	0	0	0	0	3	0	0	0	42	0
121987	2004-02-29	963.5	300.156	3.5155	0.48	0.381283	0	141107	91	0	0	0	0	0	1	1	20.5661	0	0	0	0	0	0	1	0	0	0	0	0	1	0	0	0	1	0	0	1	0	0	0	0	0	0	3	0	0	0	56	0
131900	2005-04-19	1725	191.56	9.86201	0.56	0.384077	0	90644	70	1	0	0	0	0	1	1	31.4149	0	0	0	0	0	0	0	1	0	0	0	0	0	0	0	0	0	0	0	0	0	0	0	0	0	0	2	0	0	0	69	0
16362	2007-08-09	687.5	128.026	1.43741	0.51	0.34585	0	3123	81	0	1	0	0	1	1	1	32.1862	0	0	1	0	0	0	0	1	0	0	0	0	0	0	0	0	1	0	0	1	0	0	0	0	0	0	3	0	0	0	51	0
80513	2003-07-02	750	243.704	3.37039	0.59	0.400522	1	80513	44	0	0	0	0	0	1	1	32.1149	0	0	1	0	1	1	0	3	1	0	0	0	1	0	0	0	1	1	0	0	1	0	0	0	0	0	3	0	1	0	42	1
95003	2003-09-30	687.5	171.553	4.3889	0.51	0.311058	0	29831	89	1	1	0	0	1	1	1	39.0082	0	0	0	0	1	0	1	1	0	0	0	0	0	0	0	0	0	0	0	0	0	0	0	0	1	0	3	0	0	0	51	0
188573	2008-08-21	225	96.6702	2.54901	0.4	0.4	0	56408	95	0	0	0	0	0	1	1	-1.49012e-06	1	0	1	1	0	1	0	3	1	1	0	1	0	0	0	0	1	0	0	0	1	0	0	0	0	0	4	0	0	0	21	1
83433	2011-09-22	550	107.843	1.62907	0.52	0.37	0	133974	45	1	0	0	0	0	1	1	28.8462	0	0	0	0	0	0	0	0	0	0	1	1	0	0	0	0	0	0	0	1	0	0	0	0	0	0	1	0	0	0	106	0
81965	2005-02-12	1575	181.347	2.43675	0.43	0.37681	0	46495	81	1	0	0	0	0	1	1	12.3698	0	0	0	0	0	0	0	0	1	0	0	0	0	0	0	0	0	0	0	0	0	0	0	0	0	0	3	1	0	0	58	1
57047	2009-01-20	425	168.651	2.75983	0.61	0.494693	0	7518	79	1	0	0	0	0	0	0	18.9028	0	0	0	1	0	0	1	3	0	0	1	0	0	0	0	0	1	0	0	1	0	0	1	0	1	0	3	0	0	0	50	0
106577	2008-10-21	425	91.0552	2.48604	0.42	0.382937	0	193052	62	0	0	0	0	0	1	1	8.82452	0	0	0	0	0	0	1	0	0	0	0	1	1	0	0	1	1	0	0	1	0	0	0	0	0	0	3	0	0	0	43	0
41953	2010-03-31	1500	101.643	4.15617	0.44	0.21	1	41953	53	1	1	0	1	1	1	1	52.2727	0	0	0	0	0	1	1	3	1	0	0	0	0	0	0	0	0	0	1	1	0	1	1	0	0	0	3	1	0	0	58	1
17940	1998-09-25	250	131.062	2.08904	0.71	0.315934	0	178587	78	1	1	0	0	1	1	1	55.5023	0	0	1	0	1	0	0	2	0	0	0	0	0	0	0	0	0	0	0	0	0	0	0	0	0	0	2	1	0	0	78	0
49377	2009-01-05	572.5	89.7335	2.9816	0.48	0.342126	1	49377	86	0	1	0	0	1	1	1	28.7237	1	0	0	1	0	0	1	2	0	0	0	0	0	1	0	0	1	0	1	0	1	0	0	0	0	0	5	0	0	1	10	0
154110	2008-07-21	775	172.702	2.38473	0.4	0.297537	0	135807	80	0	1	0	1	1	1	1	25.6157	0	0	0	0	0	0	0	0	0	0	0	0	0	0	0	0	0	0	0	1	0	0	0	0	0	0	3	0	1	0	52	0
56419	1998-12-28	160	110.155	1.59073	0.5	0.440911	0	136239	82	1	0	0	0	0	0	1	11.8178	0	0	0	0	0	0	0	0	0	0	0	0	0	1	0	0	0	0	1	0	0	0	1	0	0	0	3	0	1	0	57	0
23939	2002-04-03	775	107.007	5.05969	0.76	0.502355	0	87364	72	1	0	0	0	0	0	0	33.9007	1	0	1	1	0	0	0	1	1	1	1	0	0	0	1	1	1	0	0	0	0	0	0	0	0	0	2	1	1	0	64	1
160460	2004-02-29	312.5	114.89	2.97886	0.66	0.467037	0	141107	91	0	0	0	0	0	0	1	29.2368	0	0	0	0	0	0	0	3	0	1	0	0	0	0	1	0	0	1	1	0	0	0	0	0	0	0	3	0	1	0	40	0
55856	2011-05-20	675	101.086	5.35812	0.6	0.555102	0	51029	93	1	0	0	0	0	0	0	7.48307	1	0	1	0	1	0	0	2	0	0	0	0	0	0	0	0	1	0	0	0	1	0	1	0	1	0	2	0	0	0	78	0
140041	2005-07-04	500	93.4579	5.85916	0.51	0.5	0	119928	78	1	0	0	0	0	0	0	1.96078	1	0	0	0	0	0	0	1	0	0	0	0	0	0	0	0	0	0	0	0	0	0	0	0	0	0	3	0	0	0	47	0
69363	2003-12-29	1525	197.411	8.46019	0.46	0.31	0	56419	87	1	1	0	0	1	1	1	32.6087	0	0	0	0	0	0	0	0	0	0	0	0	0	0	0	0	0	1	0	0	0	0	0	0	0	0	3	0	0	0	57	0
170489	2009-01-13	250	104.384	2.62293	0.54	0.509848	0	67842	76	1	0	0	0	0	0	0	5.58376	0	0	0	1	1	0	1	1	0	0	1	1	0	0	0	1	1	0	0	0	0	0	1	0	1	0	3	0	0	0	47	0
81384	1999-03-12	2125	406.893	5.71953	0.62	0.36987	0	104284	74	0	0	0	0	0	1	1	40.3435	0	0	0	0	0	0	1	1	0	0	1	0	0	0	0	0	1	1	1	1	0	0	0	0	0	0	3	0	1	0	52	0
57519	1997-06-09	637.5	329.032	2.12189	0.68	0.458744	1	57519	69	1	0	0	0	0	0	1	32.5377	1	1	1	1	1	1	0	3	1	1	1	0	0	0	1	0	1	0	1	0	0	0	0	0	0	0	3	1	1	0	59	1
144890	2008-08-21	1350	231.859	2.56817	0.54	0.332605	0	36955	72	1	1	0	0	1	1	1	38.4065	0	0	0	0	0	0	0	0	0	0	1	0	0	0	1	0	0	1	1	0	0	0	1	0	1	0	2	0	1	0	75	0
77501	2009-07-24	825	96.1538	3.16778	0.52	0.535221	0	165889	70	1	0	0	0	0	0	0	-2.92704	1	0	0	1	0	1	0	3	1	0	0	0	0	0	1	0	0	0	0	1	0	0	0	0	0	0	3	0	1	0	43	1
52092	2007-09-06	425	87.7193	1.63728	0.49	0.468782	0	62389	80	1	0	0	0	0	0	1	4.33023	0	0	1	0	0	0	0	2	0	0	0	0	0	0	0	0	0	0	1	0	0	0	0	0	0	0	3	0	1	0	57	0
54828	2005-02-15	287.5	36.7412	1.91107	0.56	0.65	0	8160	71	1	0	0	0	0	0	0	-16.0714	0	0	0	0	0	0	1	1	0	0	0	0	0	0	0	0	0	0	0	0	0	0	0	0	0	0	2	0	0	0	73	0
183449	2003-05-21	175	37.594	1.2129	0.4	0.41	0	142746	75	1	0	0	0	0	1	1	-2.5	0	0	0	0	0	0	0	1	0	0	1	0	0	0	0	0	0	1	1	0	0	0	0	0	1	0	2	0	1	0	71	0
116088	2003-12-29	1575	314.214	5.48954	0.48	0.32	0	56419	87	1	1	0	0	1	1	1	33.3333	1	0	1	0	1	0	0	3	0	0	0	0	0	0	0	0	1	0	0	0	0	0	1	0	0	0	3	0	0	0	43	0
152530	2007-10-31	2700	219.87	1.70847	0.41	0.392235	0	195568	77	1	0	0	0	0	1	1	4.33305	1	0	0	0	0	1	1	3	1	0	1	1	0	0	0	0	0	1	0	0	0	0	1	0	0	0	3	0	0	0	52	1
74208	2009-06-22	125	110.865	1.2348	0.59	0.42	0	16338	87	0	0	0	0	0	1	1	28.8136	1	0	1	1	0	0	1	1	0	1	1	1	0	1	0	0	0	0	0	0	0	0	1	0	0	0	4	0	1	0	28	0
188254	2010-03-29	1425	106.244	3.2992	0.41	0.346606	0	125415	63	1	1	0	0	1	1	1	15.4621	1	0	0	0	0	0	1	0	0	0	1	0	0	0	0	1	0	0	1	0	0	0	1	0	0	0	2	0	0	0	79	0
127550	2001-11-28	550	102.041	5.90297	0.6	0.412559	0	9243	91	0	0	0	0	0	1	1	31.2402	1	1	0	1	0	0	0	1	0	1	0	0	0	1	0	0	1	0	0	1	0	0	0	0	0	0	3	0	0	0	45	0
8742	2010-03-02	200	61.1621	1.78513	0.4	0.367131	0	46047	75	1	0	0	0	0	1	1	8.21736	0	0	0	0	0	0	1	0	0	0	0	0	0	0	0	0	0	0	0	1	0	0	0	0	0	0	2	0	1	0	67	0
53616	2000-11-04	325	86.8984	1.2923	0.51	0.448889	0	160487	82	1	0	0	0	0	0	1	11.9826	0	0	1	0	0	0	0	1	0	0	1	0	0	0	0	0	0	0	0	0	0	0	0	0	0	0	2	0	0	0	67	0
172875	2002-11-12	575	106.729	2.99255	0.53	0.417868	1	172875	54	1	0	0	0	0	1	1	21.1569	0	0	0	0	0	0	0	1	0	0	0	0	0	0	0	0	0	0	0	0	0	0	0	0	0	0	2	0	0	0	69	0
65466	2004-03-20	325	110.45	3.22254	0.45	0.32	0	162460	91	1	1	0	0	1	1	1	28.8889	0	0	0	0	0	0	0	1	0	0	0	1	0	0	0	0	0	0	0	1	0	0	0	0	0	0	3	0	0	0	48	0
53147	1998-08-16	1200	360.09	3.64966	0.64	0.387478	0	149744	63	1	0	0	0	0	1	1	39.4566	0	0	0	0	0	0	0	0	0	0	1	0	0	0	0	0	1	0	0	0	0	0	0	0	0	0	2	0	0	0	64	0
78388	2003-04-18	500	101.112	5.41562	0.45	0.322918	0	56428	84	1	1	0	0	1	1	1	28.2406	0	1	0	0	0	0	0	1	0	0	0	0	0	0	0	0	0	0	0	0	0	1	0	0	0	0	3	0	0	0	50	0
143244	2003-04-06	250	109.409	2.50246	0.42	0.276452	0	32904	78	0	1	0	1	1	1	1	34.1782	0	0	0	0	0	0	0	0	0	0	1	0	0	0	0	1	0	0	0	0	0	0	0	0	0	0	3	0	0	0	42	0
193052	2008-10-21	325	65.7562	2.63936	0.68	0.521325	1	193052	62	0	0	0	0	0	0	0	23.3346	0	0	0	0	0	1	1	3	0	0	1	1	0	0	0	0	1	0	0	0	0	0	0	0	0	0	4	0	0	1	23	1
175170	2002-10-06	500	123.762	4.42449	0.64	0.246479	1	175170	98	0	1	0	1	1	1	1	61.4877	1	0	1	1	0	0	0	2	0	1	0	0	0	0	0	0	1	0	0	0	0	0	0	0	0	0	3	0	0	0	36	0
174746	2007-02-08	1100	89.3038	1.01851	0.65	0.397005	0	9321	80	1	0	0	0	0	1	1	38.9223	0	0	0	0	0	1	0	2	1	0	1	1	0	0	0	1	0	0	0	0	0	0	0	0	0	0	3	1	0	0	51	1
21634	2007-11-18	275	67.1961	1.83715	0.49	0.35	0	8646	88	1	1	0	0	1	1	1	28.5714	0	0	0	0	0	0	0	0	0	0	1	0	0	0	0	0	0	1	0	0	0	0	0	0	0	0	2	0	0	0	73	0
52549	2007-10-19	737.5	131.053	1.5305	0.49	0.421243	0	55354	84	0	0	0	0	0	0	1	14.0321	0	0	0	0	0	0	0	0	0	0	0	0	0	0	0	0	1	0	0	0	0	0	0	0	0	0	3	0	0	0	55	0
171513	2001-12-16	375	182.26	2.25331	0.45	0.31	1	171513	80	1	1	0	0	1	1	1	31.1111	1	0	0	1	0	0	1	1	0	1	0	1	0	0	0	0	1	0	0	0	0	0	0	0	0	0	3	0	0	0	55	0
49326	2002-10-06	1250	200.723	6.82017	0.45	0.28	1	49326	90	1	1	0	1	1	1	1	37.7778	1	1	0	0	0	0	0	1	0	0	0	0	0	1	0	0	0	0	0	0	0	0	0	0	0	0	2	0	0	0	60	0
166811	2010-12-10	525	328.125	1.75227	0.6	0.37	0	131226	89	1	0	0	0	0	1	1	38.3333	0	0	0	0	1	0	0	1	0	0	0	0	1	0	0	0	1	0	0	0	0	0	0	0	1	0	3	0	0	0	36	0
128256	2009-02-13	2450	202.27	2.15749	0.5	0.413903	0	101165	73	1	0	0	0	0	1	1	17.2194	0	0	1	1	0	0	0	2	0	0	1	1	0	0	0	1	0	0	0	1	0	0	1	0	0	0	2	0	1	0	67	0
52100	2010-09-06	1125	131.849	4.53401	0.46	0.33982	0	44973	81	1	1	0	0	1	1	1	26.126	0	0	0	0	0	1	0	1	0	0	0	0	1	0	0	0	1	1	1	1	0	0	1	0	0	0	2	0	0	0	78	1
104301	2010-05-04	750	74.9251	1.18826	0.48	0.348641	1	104301	82	0	1	0	0	1	1	1	27.3665	1	1	0	1	0	0	1	2	0	0	0	1	0	0	0	1	1	0	0	0	0	0	1	0	0	0	3	0	0	0	54	0
187526	1998-04-30	787.5	306.719	2.81185	0.63	0.343502	1	187526	87	1	1	0	0	1	1	1	45.4759	0	1	0	0	0	0	0	3	0	0	0	0	0	0	1	0	1	0	0	0	0	0	0	0	0	0	4	0	0	0	29	0
101165	2008-07-17	562.5	97.0664	2.41759	0.43	0.477289	0	181312	72	1	0	0	0	0	0	1	-10.9974	1	1	1	1	0	0	1	3	0	0	0	1	0	0	1	0	1	1	0	0	0	0	0	0	0	0	3	0	0	0	51	0
88436	2001-05-27	100	99.2556	1.10338	0.4	0.41	1	88436	84	1	0	0	0	0	1	1	-2.5	1	1	0	0	0	0	1	2	0	0	0	0	0	0	0	0	1	0	1	0	0	0	0	0	0	0	3	0	0	0	32	0
51029	2011-05-20	625	228.519	2.99529	0.51	0.443671	1	51029	93	1	0	0	0	0	0	1	13.0057	1	1	0	1	0	0	1	2	0	1	1	0	0	0	0	0	1	0	0	0	0	0	1	0	0	0	3	0	1	0	49	0
68415	2008-09-22	325	69.9301	2.664	0.58	0.395952	0	181773	75	1	0	0	0	0	1	1	31.7324	1	0	0	0	1	0	1	1	0	0	1	0	0	0	0	0	0	1	0	1	0	0	0	0	1	0	2	0	1	0	60	0
177987	1998-12-18	325	107.705	3.30468	0.59	0.304638	0	196962	94	0	1	0	0	1	1	1	48.3664	0	0	0	0	0	0	0	1	0	0	0	0	0	0	0	0	1	0	0	0	0	0	0	0	0	0	3	0	0	0	39	0
17358	1994-10-27	400	239.88	1.8262	0.68	0.404268	0	4867	78	1	0	0	0	0	1	1	40.5489	0	0	0	0	0	0	0	0	0	0	0	0	0	0	0	0	0	1	0	1	0	0	0	0	0	0	2	0	0	0	81	0
50541	2009-10-13	100	65.0406	1.68382	0.63	0.482441	0	110250	81	1	0	0	0	0	0	0	23.422	1	0	0	0	1	0	1	2	0	0	0	0	0	0	0	1	0	0	1	1	0	0	0	0	1	0	3	0	0	0	55	0
50497	1999-09-25	1025	186.959	6.00427	0.64	0.367305	0	115566	78	0	0	0	0	0	1	1	42.6086	0	0	0	1	0	1	1	3	1	1	1	0	0	1	1	0	1	0	0	0	0	0	0	0	0	0	3	1	1	0	34	1
50495	2005-08-31	525	87.4271	6.5765	0.64	0.452039	0	58976	84	0	0	0	0	0	0	1	29.3689	0	0	1	0	0	0	0	1	0	0	0	0	0	0	0	0	0	0	0	0	0	0	0	0	0	0	3	0	0	0	53	0
50495	2003-10-19	425	98.8372	4.70923	0.64	0.422264	0	32427	82	0	0	0	0	0	0	1	34.0213	0	0	1	0	0	0	0	1	0	1	0	0	1	0	0	0	1	0	0	0	0	0	1	0	0	0	3	0	1	0	49	0
118646	1998-05-28	225	133.333	1.8481	0.55	0.427741	0	67750	77	1	0	0	0	0	0	1	22.2288	0	0	0	0	0	0	0	0	0	0	0	1	0	0	0	0	0	0	0	0	1	0	0	0	0	0	3	0	1	0	53	0
86159	2001-09-06	325	105.519	3.37312	0.49	0.398	1	86159	79	1	0	0	0	0	1	1	18.7755	1	0	0	0	0	0	0	1	0	0	0	0	0	0	0	1	0	0	1	0	0	0	0	0	0	0	3	0	0	0	48	0
176296	2005-07-08	50	53.7634	1.01851	0.53	0.45	0	93341	76	1	0	0	0	0	0	1	15.0943	0	0	0	0	0	0	0	0	0	0	0	0	0	0	0	0	0	0	0	0	0	0	0	0	0	0	3	0	0	0	46	0
159910	1999-01-27	525	325.077	1.7687	0.53	0.276396	1	159910	92	1	1	0	1	1	1	1	47.8499	1	0	1	0	0	1	0	2	0	0	0	0	1	1	0	0	1	0	1	0	1	0	0	0	0	0	3	0	0	0	41	1
189252	2009-08-31	1830	123.253	3.65787	0.46	0.368204	0	160016	79	1	0	0	0	0	1	1	19.9557	0	0	0	0	0	1	0	1	0	0	0	0	0	0	0	0	0	0	0	0	0	0	0	0	0	0	2	0	0	0	64	1
119897	2003-08-18	350	176.991	2.1657	0.52	0.308049	1	119897	80	1	1	0	0	1	1	1	40.7597	0	0	1	0	0	0	0	1	0	0	1	0	0	0	0	0	0	0	0	0	0	0	1	0	0	0	3	0	0	0	59	0
95007	2007-05-13	375	83.612	1.21838	0.5	0.4	1	95007	91	0	0	0	0	0	1	1	20	0	0	1	0	0	1	1	3	1	0	1	1	0	0	0	0	1	0	0	0	0	0	0	0	0	0	4	0	0	0	22	1
37948	2004-10-15	175	89.8588	2.13284	0.44	0.39	0	131312	72	1	0	0	0	0	1	1	11.3636	0	0	0	0	0	0	0	0	0	0	0	0	0	0	0	0	0	0	0	1	0	0	0	0	0	0	2	0	0	0	64	0
74398	2012-01-02	475	44.1552	5.05695	0.44	0.457311	0	79136	67	1	0	0	0	0	0	1	-3.93435	0	0	0	0	0	0	0	0	1	0	1	1	0	0	0	0	0	0	1	1	0	0	0	0	0	0	1	0	0	0	101	1
48876	2001-10-10	585	267.123	2.39842	0.47	0.286347	0	168406	70	1	1	0	1	1	1	1	39.0751	0	0	0	0	0	0	0	0	0	0	0	0	0	0	0	0	0	0	0	0	0	0	0	0	0	0	2	0	0	0	60	0
193880	2005-05-18	87.5	19.7628	1.68382	0.57	0.595224	1	193880	83	0	0	0	0	0	0	0	-4.42525	1	0	1	1	0	1	1	3	0	0	0	0	0	0	0	0	0	0	0	0	0	0	0	0	0	0	4	1	0	0	26	1
124623	2008-11-09	812.5	146.199	2.59555	0.55	0.42741	0	133035	80	0	0	0	0	0	0	1	22.2891	0	0	0	0	0	0	0	0	0	0	0	0	0	0	0	0	0	0	0	0	0	0	0	0	0	0	3	0	1	0	35	0
171006	2007-12-11	2250	250.696	1.89738	0.61	0.319793	0	153530	83	1	1	0	0	1	1	1	47.5749	0	0	0	1	0	0	0	0	0	1	1	1	0	0	0	0	0	0	0	0	0	0	1	0	0	0	3	0	0	0	49	0
177418	2004-05-25	1000	103.04	10.6286	0.53	0.39	0	14569	86	1	0	0	0	0	1	1	26.4151	0	0	0	0	0	0	1	0	1	0	1	0	0	0	0	0	0	0	1	0	0	0	0	0	0	0	3	0	0	0	49	1
48179	2009-01-28	1162.5	153.719	3.06374	0.72	0.409782	0	94423	97	0	0	0	0	0	1	1	43.0858	1	0	0	0	1	0	1	2	0	0	0	0	0	1	0	0	0	0	0	0	0	0	0	0	1	0	3	0	0	0	31	0
181773	2008-09-22	125	110.619	1.23754	0.55	0.35	1	181773	75	1	1	0	0	1	1	1	36.3636	1	0	1	1	0	0	1	1	0	0	0	1	0	1	1	0	1	0	0	0	0	0	1	0	0	0	3	0	0	0	41	0
48179	2005-03-10	500	124.611	4.39437	0.72	0.375178	0	8025	93	0	0	0	0	0	1	1	47.8919	1	0	0	0	1	0	1	2	0	0	0	0	0	1	0	0	1	0	0	0	0	0	0	0	1	0	3	0	0	0	49	0
57957	2010-06-21	1050	268.371	4.28485	0.46	0.278858	0	169760	93	1	1	0	1	1	1	1	39.3787	0	0	0	0	0	0	0	1	0	0	0	0	0	0	0	0	1	0	0	0	0	0	0	0	0	0	2	0	0	0	71	0
95003	2002-04-12	562.5	210.872	2.92137	0.51	0.282549	0	20440	88	1	1	0	1	1	1	1	44.5983	0	0	0	0	1	0	0	1	0	0	0	0	0	0	0	0	0	0	0	0	1	0	1	0	1	0	3	0	0	0	43	0
187630	2011-05-04	273.75	103.107	2.90768	0.64	0.39	0	101168	75	1	0	0	0	0	1	1	39.0625	0	0	1	1	1	0	1	3	0	0	1	1	0	0	0	0	1	0	1	0	0	0	0	0	0	0	3	0	0	1	38	0
69901	2000-04-27	1740	337.864	4.54222	0.47	0.345286	0	19451	82	1	1	0	0	1	1	1	26.5348	1	0	0	0	0	0	1	1	0	0	0	0	0	0	0	0	1	0	1	0	0	0	0	0	0	0	3	0	0	0	54	0
80871	2003-02-24	2487.5	286.909	9.49513	0.58	0.351596	0	7577	67	1	1	0	0	1	1	1	39.3801	0	0	0	0	0	0	0	0	0	0	0	0	0	0	0	0	0	0	0	0	0	0	0	0	0	0	2	0	0	0	67	0
99967	2012-05-09	550	118.983	3.09933	0.59	0.527249	0	57047	82	1	0	0	0	0	0	0	10.6357	0	0	0	0	0	0	1	0	0	0	0	1	0	0	1	1	1	0	0	0	0	0	1	0	1	0	3	0	0	0	36	0
23522	2005-03-07	1175	286.062	4.49841	0.59	0.32	0	93525	58	1	1	0	0	1	1	1	45.7627	0	0	1	1	0	0	0	1	0	0	0	0	0	0	1	0	0	0	0	0	0	0	0	0	0	0	2	0	1	0	83	0
183450	2003-05-21	725	126.197	6.29175	0.58	0.439877	0	142746	75	1	0	0	0	0	0	1	24.1592	0	0	0	0	0	0	0	2	0	0	0	0	0	0	0	0	0	0	0	0	0	0	0	0	0	0	3	0	0	0	37	0
46676	2010-11-22	2812.5	282.592	4.73114	0.46	0.25067	0	97842	65	1	1	0	1	1	1	1	45.5066	0	0	0	0	0	0	0	1	0	0	0	0	0	0	0	0	0	0	0	0	0	0	0	0	0	0	1	0	0	0	105	0
46668	2005-07-13	2462.5	251.404	8.89826	0.51	0.453591	0	177051	61	1	0	0	0	0	0	1	11.0606	0	0	0	0	0	0	0	2	0	0	0	0	0	0	0	0	0	0	0	0	0	0	0	0	0	0	3	0	0	0	49	0
4517	2011-09-27	1425	167.993	5.6456	0.39	0.265053	0	101241	67	0	1	0	1	1	1	1	32.0377	0	0	0	0	0	0	0	0	0	0	0	0	0	0	0	0	0	0	0	0	0	0	0	0	0	0	2	0	0	0	70	0
75053	2005-05-09	1600	167.32	5.62644	0.64	0.617081	0	149380	53	1	0	0	0	0	0	0	3.58103	0	0	0	0	0	0	0	0	0	0	0	0	0	0	0	0	0	0	0	0	0	0	0	0	0	0	2	0	0	0	68	0
127719	2012-01-27	1000	283.889	3.85774	0.56	0.29	0	170519	75	1	1	0	1	1	1	1	48.2143	0	0	0	0	0	0	0	0	0	0	1	0	0	0	0	0	0	0	1	0	0	0	0	0	1	0	2	0	0	0	71	0
110313	1999-09-24	450	129.032	3.81941	0.53	0.387727	0	25516	61	0	0	0	0	0	1	1	26.844	0	0	0	0	0	0	0	1	0	0	0	1	0	0	0	0	0	0	0	0	0	0	0	0	0	0	2	0	1	0	69	0
121518	2002-10-14	600	323.45	2.03154	0.62	0.432406	0	86174	77	1	0	0	0	0	0	1	30.2571	0	0	0	1	0	0	0	0	0	0	0	0	0	0	1	0	1	1	1	0	0	0	0	0	0	0	2	0	0	0	72	0
70049	2002-12-11	375	185.185	2.21772	0.58	0.375292	1	70049	61	0	0	0	0	0	1	1	35.2944	1	0	1	1	0	0	0	2	0	1	1	0	0	1	1	0	1	0	0	0	0	0	1	0	0	0	2	0	1	0	62	0
12037	2002-08-19	250	41.684	1.96857	0.62	0.507645	1	12037	78	0	0	0	0	0	0	0	18.1218	0	0	0	0	0	0	1	2	0	0	0	0	0	0	0	1	1	0	0	0	0	0	0	0	0	0	4	0	0	1	23	0
170670	2011-06-09	425	130.971	3.55383	0.55	0.460182	0	45151	60	0	0	0	0	0	0	1	16.3306	0	0	0	0	0	1	1	1	0	0	0	0	0	0	0	0	1	0	1	1	1	0	1	0	0	0	3	0	1	1	55	1
8046	2003-04-25	175	116.279	1.64823	0.77	0.59957	1	8046	86	0	0	0	0	0	0	0	22.1337	0	0	1	1	0	1	1	3	0	1	1	1	0	0	0	0	1	0	0	0	0	0	0	0	0	0	2	0	0	0	64	1
133579	2002-10-09	900	127.434	7.73464	0.44	0.280683	1	133579	82	0	1	0	1	1	1	1	36.2084	1	0	1	1	0	0	1	2	0	0	1	1	0	1	0	0	1	0	0	0	0	0	0	0	0	0	2	0	0	0	64	0
45473	2001-04-21	325	103.011	3.45526	0.41	0.271241	0	163503	77	1	1	0	1	1	1	1	33.8436	0	0	0	0	0	1	0	1	1	0	0	0	0	0	0	0	0	0	0	0	0	0	0	0	0	0	2	0	0	0	72	1
179663	2001-01-21	125	103.093	1.32789	0.56	0.425564	1	179663	87	0	0	0	0	0	0	1	24.0065	1	0	1	0	0	1	1	2	0	0	0	0	0	1	0	0	1	0	1	0	0	0	0	0	0	0	5	1	1	0	9	1
90052	2002-08-05	480	123.791	4.24652	0.52	0.390196	0	21043	81	1	0	0	0	0	1	1	24.9623	0	0	0	0	0	0	0	0	0	0	1	0	0	0	0	0	1	0	0	0	0	0	0	0	1	0	4	0	0	0	29	0
44942	2008-10-04	975	243.142	2.49973	0.54	0.2	0	9292	85	0	1	0	1	1	1	1	62.963	0	0	0	0	0	1	0	3	1	0	0	0	0	0	0	0	1	0	0	0	0	0	0	0	0	0	4	0	0	0	25	1
106943	2009-07-19	862.5	67.5676	2.90768	0.47	0.466173	0	18976	87	0	0	0	0	0	0	1	0.814339	0	0	0	0	0	0	0	0	0	0	0	1	0	0	0	0	0	0	0	1	0	0	0	0	0	0	2	0	1	0	61	0
12568	2009-01-20	537.5	87.0798	2.96791	0.51	0.358037	0	7518	79	1	1	0	0	1	1	1	29.7966	0	0	0	0	0	0	0	3	0	0	0	0	0	0	0	0	1	0	0	0	0	0	1	0	1	0	2	0	0	0	73	0
172796	2010-10-27	3712.5	279.608	4.59698	0.45	0.336954	0	110817	70	1	1	0	0	1	1	1	25.1213	0	0	0	0	0	1	0	2	1	0	1	1	0	0	0	0	0	1	0	0	0	0	0	0	0	0	2	1	0	0	68	1
44429	2009-02-11	1175	170.413	3.05279	0.5	0.263878	0	142257	83	1	1	0	1	1	1	1	47.2245	1	0	0	0	0	0	0	1	0	0	0	0	0	0	0	0	0	0	0	0	0	0	0	0	0	0	2	0	0	0	64	0
115218	2002-09-15	112.5	91.2779	1.3498	0.59	0.415469	0	168993	57	1	0	0	0	0	1	1	29.5816	0	0	0	0	0	0	0	0	0	0	0	0	0	0	0	0	0	0	0	1	0	0	0	0	1	0	2	0	0	0	74	0
101826	2009-01-09	507.5	100.995	3.02267	0.47	0.266653	0	86928	61	0	1	0	1	1	1	1	43.2654	0	0	0	0	0	0	1	2	0	0	0	0	0	0	0	0	1	0	0	1	0	0	0	0	0	0	2	0	0	0	61	0
111667	2002-03-05	575	96.9646	6.49436	0.46	0.410988	0	159953	83	0	0	0	0	0	1	1	10.6547	0	0	0	0	0	0	0	0	0	0	0	1	0	0	0	0	0	0	0	0	0	0	0	0	0	0	3	0	0	0	58	0
153787	2010-01-09	550	237.325	2.53806	0.43	0.249279	0	127316	56	1	1	0	1	1	1	1	42.0281	0	0	0	0	0	0	0	0	0	0	0	0	0	0	0	0	0	0	0	0	0	0	0	0	0	0	2	0	0	0	80	0
155161	2003-04-01	300	172.911	1.90012	0.75	0.544799	0	5955	83	1	0	0	0	0	0	0	27.3602	1	1	1	1	0	1	0	3	1	1	1	0	0	0	1	0	1	0	1	0	0	0	0	0	0	0	3	1	0	0	38	1
43039	2009-02-17	850	305.206	3.05005	0.44	0.349495	0	28409	54	1	1	0	0	1	1	1	20.5694	0	0	0	0	0	0	0	0	0	0	0	0	0	0	0	1	0	0	0	1	0	0	0	0	0	0	2	1	1	0	76	0
175645	1996-08-08	450	226.986	2.17118	0.55	0.320847	0	177398	85	0	1	0	0	1	1	1	41.6642	0	0	0	0	0	0	0	0	0	0	0	0	1	0	0	0	1	0	0	1	0	0	0	0	0	0	4	0	0	0	15	0
125415	2010-03-29	625	74.7384	4.20545	0.53	0.502885	1	125415	63	1	0	0	0	0	0	0	5.11613	0	0	1	1	0	0	0	3	0	1	1	1	1	0	1	0	1	0	0	0	0	0	0	0	0	0	3	0	0	0	30	0
16489	2008-11-30	812.5	215.517	2.8447	0.57	0.43872	0	147735	64	1	0	0	0	0	0	1	23.0317	0	0	0	0	0	0	1	2	0	0	1	1	0	0	0	0	0	0	0	1	0	0	0	0	0	0	3	0	0	0	42	0
80429	2008-06-12	862.5	220.026	2.17118	0.41	0.23	0	85297	58	0	1	0	1	1	1	1	43.9024	0	0	0	0	0	0	0	0	0	0	1	0	0	0	0	1	0	0	0	0	0	0	0	0	0	0	2	0	1	0	69	0
38072	2004-09-15	375	93.6914	3.71263	0.52	0.394823	0	129845	58	1	0	0	0	0	1	1	24.0726	0	0	0	0	0	1	0	1	0	0	1	0	0	0	0	0	0	1	0	0	0	0	0	0	0	0	2	0	1	0	84	1
41608	2001-12-09	150	109.29	1.50312	0.56	0.33	0	7420	87	0	1	0	0	1	1	1	41.0714	0	0	1	1	0	0	1	1	0	1	1	0	1	0	0	0	1	0	0	1	0	0	0	0	0	0	4	0	0	0	20	0
174746	1995-11-23	400	192.308	2.27795	0.65	0.362063	0	153550	68	1	0	0	0	0	1	1	44.298	0	0	0	0	0	1	0	2	0	0	1	0	0	0	0	0	0	0	0	0	0	0	0	0	0	0	2	1	1	0	68	1
193901	2010-04-07	775	240.31	3.53192	0.79	0.67	1	193901	84	0	0	0	0	0	0	0	15.1899	0	0	1	1	0	0	0	3	0	1	0	0	1	0	0	0	1	0	1	0	1	0	0	0	0	0	3	0	0	0	50	1
117597	2002-02-18	575	85.4066	5.15551	0.45	0.342579	0	9878	80	1	1	0	0	1	1	1	23.8714	0	0	0	0	0	0	0	0	0	0	0	1	0	0	0	0	0	1	1	0	0	0	0	0	0	0	3	0	0	0	56	0
23939	2002-02-14	775	108.81	4.92827	0.76	0.502355	0	36890	72	1	0	0	0	0	0	0	33.9007	1	0	1	1	0	0	0	1	1	1	1	0	0	0	0	0	1	0	0	0	0	0	0	0	0	0	3	1	1	0	57	1
41654	2008-10-04	1025	199.611	2.69686	0.39	0.267061	0	9292	85	0	1	0	1	1	1	1	31.5228	0	0	0	0	0	0	0	0	0	0	1	0	0	1	0	0	0	0	0	1	0	0	1	0	1	0	3	0	0	0	58	0
186352	2001-12-27	1650	328.685	5.49776	0.54	0.413888	0	23013	53	1	0	0	0	0	1	1	23.3542	0	0	0	0	0	0	0	0	0	0	1	0	0	0	0	0	0	0	1	0	0	0	0	0	1	0	2	0	0	0	80	0
73664	2001-11-21	275	39.2577	1.28683	0.49	0.438031	0	130218	70	1	0	0	0	0	0	1	10.606	0	0	0	0	0	0	0	0	0	0	1	0	0	0	0	0	0	1	0	0	0	0	0	0	0	0	2	0	0	0	61	0
174184	2001-04-06	300	311.688	1.0541	0.61	0.351418	0	118611	90	0	1	0	0	1	1	1	42.3904	0	0	1	0	0	0	0	1	0	0	0	0	1	0	0	0	1	0	0	1	0	0	0	0	0	0	4	0	0	0	26	0
40611	2007-03-02	3150	281.69	1.09517	0.56	0.24359	1	40611	68	1	1	0	1	1	1	1	56.5018	0	0	0	0	1	0	0	1	1	0	1	0	1	0	0	0	1	0	1	0	0	0	1	0	0	0	2	0	1	0	73	1
147717	2007-08-04	750	124.018	1.25397	0.42	0.534745	0	163120	64	1	0	0	0	0	0	0	-27.3201	0	0	0	1	0	0	1	0	0	1	1	0	0	0	1	1	1	0	1	1	0	0	0	0	0	0	1	1	0	0	102	0
80753	2000-09-11	425	87.9917	5.28967	0.58	0.55796	0	120977	81	1	0	0	0	0	0	0	3.80004	1	0	0	1	0	0	0	0	0	0	0	0	0	0	0	0	1	0	0	0	0	0	0	0	0	0	3	0	1	0	50	0
128801	2011-10-06	600	332.41	1.97678	0.46	0.359629	0	117745	69	1	1	0	0	1	1	1	21.8199	0	0	0	0	0	1	1	1	1	0	1	0	0	0	0	0	0	0	0	0	0	0	0	0	0	0	2	1	0	0	73	1
39922	1997-01-12	210	194.896	1.18005	0.56	0.4	0	9904	70	1	0	0	0	0	1	1	28.5714	1	0	1	1	0	0	0	1	0	1	0	0	0	0	1	0	1	0	0	0	0	0	0	0	0	0	2	0	1	0	69	0
85045	1996-04-26	262.5	265.152	1.08422	0.46	0.307203	0	22172	84	1	1	0	0	1	1	1	33.2168	0	0	0	0	0	0	0	1	0	0	0	0	0	1	0	0	1	0	1	0	0	0	0	0	0	0	3	0	1	0	45	0
172254	2011-02-07	2610	174.261	4.88446	0.49	0.333043	0	109287	68	1	1	0	0	1	1	1	32.0321	0	0	1	0	0	0	1	1	0	0	1	1	0	0	0	1	0	1	0	0	0	0	1	0	0	0	3	0	0	0	49	0
105804	2001-12-09	287.5	103.417	3.04457	0.49	0.458829	0	7420	87	0	0	0	0	0	0	1	6.3615	1	0	1	1	0	0	1	2	0	0	0	1	1	0	0	0	1	0	0	0	0	0	0	0	0	0	4	0	0	0	29	0
44407	2004-02-04	975	197.769	5.39919	0.6	0.341169	1	44407	82	1	1	0	0	1	1	1	43.1385	0	0	0	0	0	1	0	1	0	0	0	0	0	0	0	0	0	0	1	0	0	0	0	0	0	0	2	0	1	0	69	1
130673	1999-12-09	725	134.571	5.90023	0.51	0.157598	1	130673	84	1	1	1	1	1	1	1	69.0984	0	0	1	1	0	0	0	1	0	1	1	0	0	0	1	0	0	0	1	1	0	0	0	0	0	0	2	0	0	0	79	0
120976	2003-11-15	825	112.169	8.05498	0.37	0.340608	0	35135	84	1	1	0	0	1	1	1	7.9437	1	0	0	1	0	0	1	0	0	0	1	0	0	0	1	0	1	0	1	0	0	0	1	0	0	0	3	0	0	0	47	0
102282	2009-03-05	150	94.9367	1.73037	0.72	0.487544	0	801	71	0	0	0	0	0	0	0	32.2855	1	0	0	0	0	1	1	3	1	0	1	1	0	0	0	1	1	0	0	1	0	0	1	0	0	0	4	0	0	0	24	1
27747	2011-06-09	450	214.031	2.3026	0.47	0.287361	0	45151	60	0	1	0	1	1	1	1	38.8593	0	0	0	0	0	0	1	0	0	0	1	1	1	0	0	0	0	0	0	0	0	0	0	0	0	0	3	0	1	0	59	0
79723	2007-08-13	1775	183.795	1.45658	0.53	0.296803	1	79723	62	1	1	0	1	1	1	1	43.9994	0	0	0	0	0	0	0	3	0	0	0	1	1	0	0	0	1	0	0	0	0	0	0	0	0	0	3	0	1	0	58	0
39371	1998-08-06	100	83.5073	1.31147	0.6	0.383262	0	179101	87	0	0	0	0	0	1	1	36.1229	0	0	0	0	1	0	0	1	0	1	0	0	1	0	0	0	1	0	0	1	0	0	0	0	0	0	3	0	0	0	53	0
170671	2011-06-09	600	84.5666	1.48122	0.5	0.500669	0	45151	60	0	0	0	0	0	0	0	-0.133741	0	0	0	0	0	1	1	1	1	0	0	0	0	0	0	1	0	1	0	0	0	0	0	0	0	0	3	1	0	0	55	1
38985	2009-03-26	1800	147.965	3.12945	0.48	0.350406	1	38985	79	1	1	0	0	1	1	1	26.9988	0	0	1	0	0	0	0	1	0	1	1	1	0	0	1	0	0	0	0	0	0	0	0	0	0	0	3	0	1	0	57	0
195474	1998-08-06	437.5	159.091	3.01172	0.59	0.334126	0	179101	87	0	1	0	0	1	1	1	43.3685	0	0	0	0	0	1	0	2	0	0	1	0	0	1	0	0	1	0	0	0	0	0	0	0	0	0	4	1	0	0	23	1
51566	2004-10-08	275	101.289	2.97339	0.47	0.370175	1	51566	81	1	0	0	0	0	1	1	21.2394	0	0	0	1	0	0	0	1	0	1	0	0	0	1	1	0	1	0	1	1	0	0	0	0	0	0	3	0	0	0	41	0
38479	1996-05-17	750	368.098	2.23141	0.74	0.365553	1	38479	66	1	0	0	0	0	1	1	50.601	1	0	1	1	0	0	1	2	0	1	1	0	1	1	0	0	1	0	0	0	0	0	1	0	0	0	3	0	1	0	45	0
37028	1998-12-03	425	107.053	4.34783	0.5	0.321429	1	37028	55	1	1	0	0	1	1	1	35.7143	0	0	0	0	0	0	0	1	0	0	0	0	0	0	0	0	0	0	0	1	0	0	0	0	0	0	2	0	0	0	69	0
36290	2004-08-06	207.5	21.125	1.40456	0.5	0.586558	1	36290	80	0	0	0	0	0	0	0	-17.3116	1	0	0	0	0	0	1	0	0	1	0	1	0	0	1	1	1	0	1	0	0	0	1	0	0	0	3	0	0	0	31	0
138387	2010-09-17	2700	230.819	4.57234	0.48	0.319102	1	138387	72	1	1	0	0	1	1	1	33.5203	0	0	0	0	0	0	1	3	0	0	1	1	0	0	0	0	1	0	1	0	0	0	1	0	0	0	5	0	0	1	10	0
38457	1999-11-12	625	100.321	6.82291	0.39	0.283333	0	104795	74	1	1	0	1	1	1	1	27.3504	0	0	0	0	0	0	0	0	0	0	0	0	0	0	0	0	0	0	0	0	0	0	0	0	0	0	2	0	0	0	69	1
137653	2000-08-15	615	127.859	1.25397	0.52	0.227938	1	137653	87	1	1	0	1	1	1	1	56.1657	1	0	0	0	0	0	0	0	0	0	0	0	0	1	0	0	0	0	1	0	0	0	0	0	0	0	2	0	0	0	61	0
90052	2002-05-31	455	122.559	4.06582	0.52	0.390196	0	119292	81	1	0	0	0	0	1	1	24.9623	0	0	0	0	0	0	0	0	0	0	1	0	0	0	0	0	1	0	0	0	0	0	0	0	1	0	4	0	0	0	29	0
15385	2008-05-22	212.5	34.3573	2.37378	0.5	0.43451	0	32102	63	1	0	0	0	0	0	1	13.0979	0	0	0	0	0	0	0	1	0	0	0	0	0	0	0	1	0	0	0	0	0	0	0	0	1	0	2	0	0	0	72	0
[truncated: 330 more rows]
[truncated: 1 more columns]
